# Supplementary material for: Caspase-1 cleaves PPARγ for potentiating the pro-tumor action of TAMs
Source: Nat Commun. 2017 Oct 3;8:766. doi: 10.1038/s41467-017-00523-6 (PMC5626701; doi:10.1038/s41467-017-00523-6)
Supplement: Supplementary file 2 — Supplementary Data 1 [file 41467_2017_523_MOESM2_ESM.xls]

## Sheet: table 1
Genes associated with caspase-1 cleavage: genes whose expression patterns changed after treatment with caspase-1 inhibitors, for example, genes up-regulated in the coculture group (Coculture vs Ctrl) but down-regulated upon administration of YVAD (YVAD vs Coculture), or vice versa. Using a cutoff threshold of a 1.5-fold change in expression and a false discovery rate threshold of 0.05, we selecte…
ProbeSet	Gene Symbol	Gene Title	Fold-change（coculture/Ctrl）	style（coculture/Ctrl）	Fold-change（YVAD/coculture）	style（YVAD/coculture）	Transcript ID(Array Design)	Representative Public ID	UniGene ID	Ensembl	Entrez Gene	RefSeq Protein ID	RefSeq Transcript ID	Gene Ontology Biological Process	Gene Ontology Cellular Component	Gene Ontology Molecular Function	Pathway	coculture1.2_(PrimeView).rma-Signal	coculture2.2_(PrimeView).rma-Signal	coculture3.2_(PrimeView).rma-Signal	Ctrl1.1_(PrimeView).rma-Signal	Ctrl2.1_(PrimeView).rma-Signal	Ctrl3.1_(PrimeView).rma-Signal	YVAD1.3_(PrimeView).rma-Signal	YVAD2.3_(PrimeView).rma-Signal	YVAD3.3_(PrimeView).rma-Signal
11739050_s_at	ACPP	acid phosphatase, prostate	0.063	down	1.95	up	Hs.433060.2	BF680538	Hs.433060	ENSG00000014257	55	NP_001090 /// NP_001127666	NM_001099 /// NM_001134194	---	0005576 // extracellular region // inferred from electronic annotation /// 0005622 // intracellular // inferred from direct assay /// 0005764 // lysosome // inferred from electronic annotation /// 0005765 // lysosomal membrane // inferred from electronic annotation /// 0005886 // plasma membrane // inferred from direct assay /// 0005886 // plasma membrane // inferred from electronic annotation //…	0003993 // acid phosphatase activity // inferred from electronic annotation /// 0008253 // 5'-nucleotidase activity // inferred from electronic annotation /// 0016787 // hydrolase activity // inferred from electronic annotation	---	3.7704	3.42843	4.47248	7.93982	7.88937	7.84317	4.89864	4.6524	5.00972
11716697_at	FABP4	fatty acid binding protein 4, adipocyte	0.074	down	2.81	up	Hs.391561.1	BC003672.1	Hs.391561	ENSG00000170323	2167	NP_001433	NM_001442	0001816 // cytokine production // inferred from electronic annotation /// 0006469 // negative regulation of protein kinase activity // inferred from electronic annotation /// 0006629 // lipid metabolic process // traceable author statement /// 0006810 // transport // inferred from electronic annotation /// 0019433 // triglyceride catabolic process // traceable author statement /// 0042632 // chol…	0005625 // soluble fraction // traceable author statement /// 0005634 // nucleus // inferred from electronic annotation /// 0005737 // cytoplasm // inferred from direct assay /// 0005737 // cytoplasm // traceable author statement /// 0005737 // cytoplasm // inferred from electronic annotation /// 0005811 // lipid particle // traceable author statement	0005215 // transporter activity // inferred from electronic annotation /// 0005504 // fatty acid binding // traceable author statement /// 0008289 // lipid binding // inferred from electronic annotation	---	8.0012	8.00604	8.17799	11.8095	11.8801	11.8038	9.50432	9.46269	9.6909
11731795_at	EPHX4	epoxide hydrolase 4	0.075	down	1.72	up	Hs.201555.1	NM_173567.4	Hs.201555	ENSG00000172031	253152	NP_775838	NM_173567	0008152 // metabolic process // inferred from electronic annotation	0016020 // membrane // inferred from electronic annotation /// 0016021 // integral to membrane // inferred from electronic annotation	0003824 // catalytic activity // inferred from electronic annotation /// 0016787 // hydrolase activity // inferred from electronic annotation	---	3.44028	3.51913	3.76346	7.44747	7.31326	7.22348	4.35046	4.17275	4.54153
11758259_s_at	SLCO2B1	solute carrier organic anion transporter family, member 2B1	0.1	down	1.57	up	Hs.712697.1	R22177	Hs.7884	ENSG00000137491	11309	NP_001138683 /// NP_001138684 /// NP_009187	NM_001145211 /// NM_001145212 /// NM_007256	0006810 // transport // inferred from electronic annotation /// 0006811 // ion transport // inferred from electronic annotation /// 0015711 // organic anion transport // inferred from direct assay /// 0043252 // sodium-independent organic anion transport // traceable author statement /// 0055085 // transmembrane transport // traceable author statement	0005886 // plasma membrane // traceable author statement /// 0005886 // plasma membrane // inferred from electronic annotation /// 0016020 // membrane // inferred from electronic annotation /// 0016021 // integral to membrane // inferred from electronic annotation /// 0016324 // apical plasma membrane // inferred from electronic annotation	0005215 // transporter activity // inferred from electronic annotation /// 0008514 // organic anion transmembrane transporter activity // inferred from direct assay /// 0015347 // sodium-independent organic anion transmembrane transporter activity // inferred from direct assay	---	2.50252	3.02899	2.66766	6.20006	6.02591	5.97745	3.41392	3.28483	3.46389
11731197_a_at	PRR5L	proline rich 5 like	0.11	down	1.61	up	Hs.19987.1	NM_024841.3	Hs.19987	ENSG00000135362	79899	NP_001153639 /// NP_001153640 /// NP_001153641 /// NP_079117	NM_001160167 /// NM_001160168 /// NM_001160169 /// NM_024841	---	0005739 // mitochondrion // inferred from electronic annotation	---	---	3.99239	3.7903	4.02641	7.21342	7.23625	7.09445	4.91576	4.36368	4.59898
11741567_x_at	SLCO2B1	solute carrier organic anion transporter family, member 2B1	0.11	down	1.56	up	Hs.7884.2	NM_001145211.1	Hs.7884	ENSG00000137491	11309	NP_001138683 /// NP_001138684 /// NP_009187	NM_001145211 /// NM_001145212 /// NM_007256	0006810 // transport // inferred from electronic annotation /// 0006811 // ion transport // inferred from electronic annotation /// 0015711 // organic anion transport // inferred from direct assay /// 0043252 // sodium-independent organic anion transport // traceable author statement /// 0055085 // transmembrane transport // traceable author statement	0005886 // plasma membrane // traceable author statement /// 0005886 // plasma membrane // inferred from electronic annotation /// 0016020 // membrane // inferred from electronic annotation /// 0016021 // integral to membrane // inferred from electronic annotation /// 0016324 // apical plasma membrane // inferred from electronic annotation	0005215 // transporter activity // inferred from electronic annotation /// 0008514 // organic anion transmembrane transporter activity // inferred from direct assay /// 0015347 // sodium-independent organic anion transmembrane transporter activity // inferred from direct assay	---	5.26567	5.45739	5.50606	8.48095	8.64985	8.56301	6.01723	6.01227	6.12507
11728137_at	XK	X-linked Kx blood group (McLeod syndrome)	0.12	down	1.77	up	Hs.78919.1	NM_021083.2	Hs.78919	ENSG00000047597	7504	NP_066569	NM_021083	0006810 // transport // traceable author statement /// 0006810 // transport // inferred from electronic annotation /// 0006865 // amino acid transport // inferred from electronic annotation	0016020 // membrane // inferred from electronic annotation /// 0016021 // integral to membrane // traceable author statement /// 0016021 // integral to membrane // inferred from electronic annotation	0005215 // transporter activity // traceable author statement /// 0005515 // protein binding // inferred from physical interaction	---	3.44673	3.34312	3.93849	6.60893	6.67577	6.52573	4.35403	4.48435	4.36527
11735317_a_at	CACNB4	calcium channel, voltage-dependent, beta 4 subunit	0.13	down	1.26	up	Hs.120725.1	NM_001005747.2	Hs.120725	ENSG00000182389	785	NP_000717 /// NP_001005746 /// NP_001005747 /// NP_001139270	NM_000726 /// NM_001005746 /// NM_001005747 /// NM_001145798	0006810 // transport // traceable author statement /// 0006810 // transport // inferred from electronic annotation /// 0006811 // ion transport // inferred from electronic annotation /// 0006816 // calcium ion transport // inferred from electronic annotation /// 0007268 // synaptic transmission // traceable author statement /// 0007411 // axon guidance // traceable author statement /// 0034765 //…	0005829 // cytosol // traceable author statement /// 0005886 // plasma membrane // inferred from direct assay /// 0005891 // voltage-gated calcium channel complex // inferred from direct assay /// 0009898 // internal side of plasma membrane // traceable author statement /// 0045202 // synapse // inferred from direct assay	0005216 // ion channel activity // inferred from electronic annotation /// 0005244 // voltage-gated ion channel activity // inferred from electronic annotation /// 0005245 // voltage-gated calcium channel activity // inferred from direct assay /// 0005245 // voltage-gated calcium channel activity // inferred from electronic annotation /// 0005262 // calcium channel activity // inferred from elect…	---	2.68789	2.64933	3.13814	6.04114	5.88514	5.55605	3.21007	3.13171	3.13814
11722159_a_at	SLC7A8	solute carrier family 7 (amino acid transporter light chain, L system), member 8	0.14	down	1.5	up	Hs.632348.1	NM_012244.2	Hs.596643	ENSG00000092068	23428	NP_001253965 /// NP_001253966 /// NP_036376 /// NP_877392	NM_001267036 /// NM_001267037 /// NM_012244 /// NM_182728 /// NR_049767	0003333 // amino acid transmembrane transport // not recorded /// 0003333 // amino acid transmembrane transport // inferred from direct assay /// 0003333 // amino acid transmembrane transport // inferred from sequence or structural similarity /// 0003333 // amino acid transmembrane transport // inferred from electronic annotation /// 0006520 // cellular amino acid metabolic process // traceable a…	0005737 // cytoplasm // inferred from electronic annotation /// 0005886 // plasma membrane // inferred from direct assay /// 0005886 // plasma membrane // traceable author statement /// 0005886 // plasma membrane // inferred from electronic annotation /// 0005887 // integral to plasma membrane // traceable author statement /// 0016020 // membrane // inferred from electronic annotation /// 0016021…	0005515 // protein binding // inferred from physical interaction /// 0015101 // organic cation transmembrane transporter activity // inferred from direct assay /// 0015171 // amino acid transmembrane transporter activity // not recorded /// 0015171 // amino acid transmembrane transporter activity // inferred from direct assay /// 0015171 // amino acid transmembrane transporter activity // inferre…	---	5.43221	5.42185	5.92688	8.47841	8.51565	8.49661	6.25607	6.11991	6.15921
11722321_at	HHEX	hematopoietically expressed homeobox	0.15	down	1.53	up	Hs.118651.1	NM_002729.4	Hs.118651	ENSG00000152804	3087	NP_002720	NM_002729	0000122 // negative regulation of transcription from RNA polymerase II promoter // inferred from direct assay /// 0000122 // negative regulation of transcription from RNA polymerase II promoter // inferred from electronic annotation /// 0001570 // vasculogenesis // inferred from electronic annotation /// 0001701 // in utero embryonic development // inferred from electronic annotation /// 0001889 …	0005634 // nucleus // inferred from direct assay /// 0005634 // nucleus // inferred from electronic annotation /// 0005737 // cytoplasm // inferred from direct assay /// 0005737 // cytoplasm // inferred from electronic annotation /// 0032993 // protein-DNA complex // inferred from direct assay	0003677 // DNA binding // inferred from electronic annotation /// 0003682 // chromatin binding // inferred from electronic annotation /// 0003700 // sequence-specific DNA binding transcription factor activity // inferred from electronic annotation /// 0005515 // protein binding // inferred from physical interaction /// 0008134 // transcription factor binding // inferred from physical interaction …	---	4.07792	4.09561	4.2463	6.84161	6.9951	6.89335	4.76647	4.75499	4.73224
11728884_a_at	TM6SF1	transmembrane 6 superfamily member 1	0.15	down	1.31	up	Hs.513094.1	AF255922.1	Hs.513094	ENSG00000136404	53346	NP_001138375 /// NP_075379	NM_001144903 /// NM_023003	---	0016020 // membrane // non-traceable author statement /// 0016020 // membrane // inferred from electronic annotation /// 0016021 // integral to membrane // inferred from electronic annotation	---	---	3.20529	3.06232	3.72257	6.1276	6.08722	6.02782	3.68709	3.88123	3.57877
11718490_s_at	FABP5	fatty acid binding protein 5 (psoriasis-associated) /// fatty acid binding protein 5 pseudogene 3	0.18	down	1.82	up	Hs.408061.1	NM_001444.1	Hs.408061	ENSG00000164687 /// ENSG00000234964 /// ENSG00000236044 /// ENSG00000236972 /// ENSG00000240122 /// ENSG00000241735 /// ENSG00000259308	2171 /// 220832	NP_001435	NM_001444 /// NR_002935	0006006 // glucose metabolic process // inferred from electronic annotation /// 0006629 // lipid metabolic process // traceable author statement /// 0006629 // lipid metabolic process // inferred from electronic annotation /// 0006656 // phosphatidylcholine biosynthetic process // inferred from electronic annotation /// 0006810 // transport // inferred from electronic annotation /// 0008544 // ep…	0005737 // cytoplasm // traceable author statement /// 0005737 // cytoplasm // inferred from electronic annotation	0005215 // transporter activity // inferred from electronic annotation /// 0005504 // fatty acid binding // traceable author statement /// 0005515 // protein binding // inferred from physical interaction /// 0008289 // lipid binding // inferred from electronic annotation /// 0008289 // lipid binding // traceable author statement	---	9.11862	9.15901	8.66506	11.5282	11.4052	11.5817	9.75114	9.87347	9.90546
11720860_s_at	ARHGEF3	Rho guanine nucleotide exchange factor (GEF) 3	0.22	down	1.32	up	Hs.476402.1	NM_001128616.1	Hs.476402	ENSG00000163947	50650	NP_001122087 /// NP_001122088 /// NP_062455	NM_001128615 /// NM_001128616 /// NM_019555	0006915 // apoptotic process // traceable author statement /// 0007264 // small GTPase mediated signal transduction // traceable author statement /// 0007266 // Rho protein signal transduction // traceable author statement /// 0008624 // induction of apoptosis by extracellular signals // traceable author statement /// 0035023 // regulation of Rho protein signal transduction // inferred from elect…	0005622 // intracellular // inferred from direct assay /// 0005622 // intracellular // inferred from electronic annotation /// 0005737 // cytoplasm // inferred from electronic annotation /// 0005829 // cytosol // traceable author statement	0005085 // guanyl-nucleotide exchange factor activity // inferred from electronic annotation /// 0005089 // Rho guanyl-nucleotide exchange factor activity // inferred from electronic annotation /// 0005089 // Rho guanyl-nucleotide exchange factor activity // traceable author statement /// 0005543 // phospholipid binding // inferred from electronic annotation	---	7.24081	7.15677	7.2854	9.46603	9.49517	9.33934	7.71036	7.41136	7.77412
11747298_a_at	S100A16	S100 calcium binding protein A16	0.22	down	1.75	up	Hs.515714.2	AK290804.1	Hs.515714	ENSG00000188643	140576	NP_525127	NM_080388	0051592 // response to calcium ion // inferred from electronic annotation	0005634 // nucleus // inferred from electronic annotation /// 0005730 // nucleolus // inferred from direct assay /// 0005730 // nucleolus // inferred from electronic annotation /// 0005737 // cytoplasm // inferred from direct assay /// 0005737 // cytoplasm // inferred from electronic annotation /// 0005829 // cytosol // inferred from direct assay /// 0005886 // plasma membrane // inferred from di…	0005509 // calcium ion binding // inferred from direct assay /// 0005509 // calcium ion binding // inferred from electronic annotation /// 0042803 // protein homodimerization activity // inferred from physical interaction /// 0042803 // protein homodimerization activity // inferred from electronic annotation /// 0046872 // metal ion binding // inferred from electronic annotation	---	4.19473	4.14044	4.53405	6.44636	6.45565	6.50839	4.99371	5.04405	5.25466
11724931_a_at	MERTK	c-mer proto-oncogene tyrosine kinase	0.23	down	1.86	up	Hs.306178.1	NM_006343.2	Hs.306178	ENSG00000153208	10461	NP_006334	NM_006343	0006468 // protein phosphorylation // traceable author statement /// 0006468 // protein phosphorylation // inferred from electronic annotation /// 0006909 // phagocytosis // inferred from mutant phenotype /// 0006909 // phagocytosis // inferred from electronic annotation /// 0007166 // cell surface receptor signaling pathway // traceable author statement /// 0007267 // cell-cell signaling // trac…	0001750 // photoreceptor outer segment // inferred from electronic annotation /// 0005615 // extracellular space // inferred from direct assay /// 0005625 // soluble fraction // traceable author statement /// 0005737 // cytoplasm // inferred from direct assay /// 0005886 // plasma membrane // traceable author statement /// 0005887 // integral to plasma membrane // traceable author statement /// 0…	0000166 // nucleotide binding // inferred from electronic annotation /// 0004672 // protein kinase activity // inferred from electronic annotation /// 0004713 // protein tyrosine kinase activity // inferred from electronic annotation /// 0004714 // transmembrane receptor protein tyrosine kinase activity // inferred from electronic annotation /// 0004714 // transmembrane receptor protein tyrosine …	---	4.81665	5.01252	5.05619	7.17559	7.16253	7.0396	5.98216	5.68997	5.90178
11720574_s_at	ATP8B1	ATPase, aminophospholipid transporter, class I, type 8B, member 1	0.24	down	1.45	up	Hs.216623.1	NM_005603.3	Hs.216623	ENSG00000081923	5205	NP_005594	NM_005603	0006200 // ATP catabolic process // inferred from reviewed computational analysis /// 0006812 // cation transport // inferred from electronic annotation /// 0008206 // bile acid metabolic process // inferred from electronic annotation /// 0015721 // bile acid and bile salt transport // non-traceable author statement /// 0015914 // phospholipid transport // inferred from electronic annotation /// …	0005624 // membrane fraction // inferred from electronic annotation /// 0005783 // endoplasmic reticulum // inferred from direct assay /// 0005783 // endoplasmic reticulum // inferred from electronic annotation /// 0005886 // plasma membrane // traceable author statement /// 0005886 // plasma membrane // inferred from electronic annotation /// 0005887 // integral to plasma membrane // non-traceab…	0000166 // nucleotide binding // inferred from electronic annotation /// 0000287 // magnesium ion binding // inferred from electronic annotation /// 0004012 // phospholipid-translocating ATPase activity // traceable author statement /// 0004012 // phospholipid-translocating ATPase activity // inferred from electronic annotation /// 0005515 // protein binding // inferred from physical interaction …	---	3.74025	3.86639	3.7704	5.98383	5.90283	5.71767	4.67499	3.85308	4.46263
11743071_a_at	LPAR6	lysophosphatidic acid receptor 6	0.24	down	1.28	up	Hs.123464.1	AF000546.1	Hs.123464	ENSG00000139679	10161	NP_001155969 /// NP_001155970 /// NP_005758	NM_001162497 /// NM_001162498 /// NM_005767	0007165 // signal transduction // inferred from electronic annotation /// 0007186 // G-protein coupled receptor signaling pathway // non-traceable author statement /// 0007186 // G-protein coupled receptor signaling pathway // inferred from electronic annotation /// 0035589 // G-protein coupled purinergic nucleotide receptor signaling pathway // inferred from electronic annotation	0005886 // plasma membrane // inferred from direct assay /// 0005886 // plasma membrane // traceable author statement /// 0005886 // plasma membrane // inferred from electronic annotation /// 0016020 // membrane // inferred from electronic annotation /// 0016021 // integral to membrane // inferred from electronic annotation	0004871 // signal transducer activity // inferred from electronic annotation /// 0004872 // receptor activity // inferred from electronic annotation /// 0004930 // G-protein coupled receptor activity // non-traceable author statement /// 0004930 // G-protein coupled receptor activity // inferred from electronic annotation /// 0045028 // G-protein coupled purinergic nucleotide receptor activity //…	GPCRDB_Class_A_Rhodopsin-like // GenMAPP /// Nucleotide_GPCRs // GenMAPP	7.86642	7.93659	7.59736	9.90865	9.91115	9.78477	8.29331	7.87178	8.29192
11731211_at	ARX	aristaless related homeobox	0.25	down	1.3	up	Hs.300304.1	NM_139058.2	Hs.300304	ENSG00000004848	170302	NP_620689	NM_139058	0001764 // neuron migration // inferred from electronic annotation /// 0006351 // transcription, DNA-dependent // inferred from electronic annotation /// 0006355 // regulation of transcription, DNA-dependent // inferred from electronic annotation /// 0007275 // multicellular organismal development // inferred from electronic annotation /// 0007399 // nervous system development // inferred from el…	0005634 // nucleus // inferred from electronic annotation	0003677 // DNA binding // inferred from electronic annotation /// 0003700 // sequence-specific DNA binding transcription factor activity // inferred from electronic annotation /// 0043565 // sequence-specific DNA binding // inferred from electronic annotation	---	3.21903	2.96059	3.21007	5.02945	5.17722	5.22701	3.62853	3.27222	3.62853
11729175_at	KLHL4	kelch-like 4 (Drosophila)	0.25	down	1.45	up	Hs.49075.1	NM_019117.4	Hs.49075	ENSG00000102271	56062	NP_061990 /// NP_476503	NM_019117 /// NM_057162	---	0005634 // nucleus // inferred from direct assay /// 0005730 // nucleolus // inferred from direct assay /// 0005737 // cytoplasm // inferred from direct assay /// 0005737 // cytoplasm // inferred from sequence or structural similarity /// 0005737 // cytoplasm // inferred from electronic annotation /// 0005856 // cytoskeleton // inferred from electronic annotation /// 0015630 // microtubule cytosk…	0003779 // actin binding // inferred from electronic annotation	---	2.27345	1.94401	2.04093	4.29706	4.18592	3.9056	2.61338	2.67196	2.58898
11759048_at	ABCB1	ATP-binding cassette, sub-family B (MDR/TAP), member 1	0.25	down	1.41	up	Hs.489033.1	AA994037	Hs.737655	ENSG00000085563	5243	NP_000918	NM_000927	0000086 // G2/M transition of mitotic cell cycle // inferred from direct assay /// 0006200 // ATP catabolic process // inferred from electronic annotation /// 0006810 // transport // traceable author statement /// 0006810 // transport // inferred from electronic annotation /// 0042493 // response to drug // traceable author statement /// 0055085 // transmembrane transport // not recorded /// 0055…	0000139 // Golgi membrane // not recorded /// 0005624 // membrane fraction // traceable author statement /// 0005886 // plasma membrane // traceable author statement /// 0005886 // plasma membrane // inferred from electronic annotation /// 0009986 // cell surface // inferred from direct assay /// 0016020 // membrane // inferred from electronic annotation /// 0016021 // integral to membrane // not…	0000166 // nucleotide binding // inferred from electronic annotation /// 0005215 // transporter activity // traceable author statement /// 0005515 // protein binding // inferred from physical interaction /// 0005524 // ATP binding // inferred from electronic annotation /// 0005524 // ATP binding // traceable author statement /// 0008559 // xenobiotic-transporting ATPase activity // inferred from …	---	3.02213	2.56187	3.21052	4.89007	5.0098	4.90723	3.19118	3.69107	3.39837
11718790_at	HES6	hairy and enhancer of split 6 (Drosophila)	0.26	down	1.41	up	Hs.42949.1	NM_018645.4	Hs.42949	ENSG00000144485	55502	NP_001136325 /// NP_061115	NM_001142853 /// NM_018645	0006351 // transcription, DNA-dependent // inferred from electronic annotation /// 0006355 // regulation of transcription, DNA-dependent // non-traceable author statement /// 0006355 // regulation of transcription, DNA-dependent // inferred from electronic annotation /// 0006355 // regulation of transcription, DNA-dependent // traceable author statement /// 0006357 // regulation of transcription …	0005634 // nucleus // inferred from electronic annotation /// 0005667 // transcription factor complex // inferred from sequence or structural similarity /// 0005667 // transcription factor complex // inferred from electronic annotation	0003677 // DNA binding // inferred from electronic annotation /// 0003700 // sequence-specific DNA binding transcription factor activity // inferred from electronic annotation /// 0003700 // sequence-specific DNA binding transcription factor activity // traceable author statement /// 0003712 // transcription cofactor activity // inferred from sequence or structural similarity /// 0003712 // trans…	---	4.38074	4.0226	4.82531	6.56336	6.26994	6.24595	4.87662	4.93581	4.91309
11715911_at	MYO6	myosin VI	0.3	down	1.36	up	Hs.149387.1	NM_004999.3	Hs.149387	ENSG00000196586	4646	NP_004990	NM_004999	0006605 // protein targeting // inferred from electronic annotation /// 0006810 // transport // inferred from electronic annotation /// 0006886 // intracellular protein transport // inferred from sequence or structural similarity /// 0006897 // endocytosis // inferred from mutant phenotype /// 0006897 // endocytosis // inferred from sequence or structural similarity /// 0006897 // endocytosis // …	0001726 // ruffle // inferred from direct assay /// 0005624 // membrane fraction // inferred from electronic annotation /// 0005634 // nucleus // inferred from direct assay /// 0005634 // nucleus // inferred from electronic annotation /// 0005654 // nucleoplasm // inferred from direct assay /// 0005737 // cytoplasm // inferred from direct assay /// 0005737 // cytoplasm // inferred from sequence o…	0000166 // nucleotide binding // inferred from electronic annotation /// 0003774 // motor activity // inferred from sequence or structural similarity /// 0003774 // motor activity // inferred from electronic annotation /// 0003779 // actin binding // traceable author statement /// 0003779 // actin binding // inferred from electronic annotation /// 0005515 // protein binding // inferred from physi…	---	5.0004	5.28113	5.40451	7.11333	7.10494	6.70628	5.73888	5.4276	5.85776
11750376_a_at	KCNMA1	potassium large conductance calcium-activated channel, subfamily M, alpha member 1	0.31	down	1.56	up	Hs.144795.5	BC144496.1	Hs.144795	ENSG00000156113	3778	NP_001014797 /// NP_001154824 /// NP_001154825 /// NP_002238	NM_001014797 /// NM_001161352 /// NM_001161353 /// NM_002247	0001666 // response to hypoxia // inferred from direct assay /// 0006810 // transport // inferred from electronic annotation /// 0006811 // ion transport // inferred from electronic annotation /// 0006813 // potassium ion transport // inferred from direct assay /// 0006813 // potassium ion transport // inferred from electronic annotation /// 0006970 // response to osmotic stress // inferred from …	0005886 // plasma membrane // traceable author statement /// 0005901 // caveola // inferred from direct assay /// 0008076 // voltage-gated potassium channel complex // inferred from direct assay /// 0008076 // voltage-gated potassium channel complex // inferred from electronic annotation /// 0016020 // membrane // inferred from electronic annotation /// 0016021 // integral to membrane // inferred…	0000166 // nucleotide binding // inferred from electronic annotation /// 0003779 // actin binding // inferred from direct assay /// 0005216 // ion channel activity // inferred from electronic annotation /// 0005244 // voltage-gated ion channel activity // inferred from electronic annotation /// 0005249 // voltage-gated potassium channel activity // inferred from direct assay /// 0005249 // voltag…	---	1.87865	1.92875	2.28664	3.75915	3.69537	3.76987	2.7611	2.60641	2.64933
11720573_at	ATP8B1	ATPase, aminophospholipid transporter, class I, type 8B, member 1	0.31	down	1.45	up	Hs.216623.1	NM_005603.3	Hs.216623	ENSG00000081923	5205	NP_005594	NM_005603	0006200 // ATP catabolic process // inferred from reviewed computational analysis /// 0006812 // cation transport // inferred from electronic annotation /// 0008206 // bile acid metabolic process // inferred from electronic annotation /// 0015721 // bile acid and bile salt transport // non-traceable author statement /// 0015914 // phospholipid transport // inferred from electronic annotation /// …	0005624 // membrane fraction // inferred from electronic annotation /// 0005783 // endoplasmic reticulum // inferred from direct assay /// 0005783 // endoplasmic reticulum // inferred from electronic annotation /// 0005886 // plasma membrane // traceable author statement /// 0005886 // plasma membrane // inferred from electronic annotation /// 0005887 // integral to plasma membrane // non-traceab…	0000166 // nucleotide binding // inferred from electronic annotation /// 0000287 // magnesium ion binding // inferred from electronic annotation /// 0004012 // phospholipid-translocating ATPase activity // traceable author statement /// 0004012 // phospholipid-translocating ATPase activity // inferred from electronic annotation /// 0005515 // protein binding // inferred from physical interaction …	---	2.9135	2.80307	3.15293	4.77219	4.50039	4.73832	3.51108	3.35545	3.61158
11719608_a_at	BCAR3	breast cancer anti-estrogen resistance 3	0.31	down	1.4	up	Hs.36958.1	NM_003567.2	Hs.36958	ENSG00000137936	8412	NP_001248337 /// NP_001248338 /// NP_001248339 /// NP_003558	NM_001261408 /// NM_001261409 /// NM_001261410 /// NM_003567	0007165 // signal transduction // traceable author statement /// 0007264 // small GTPase mediated signal transduction // inferred from electronic annotation /// 0042493 // response to drug // traceable author statement	0005622 // intracellular // inferred from electronic annotation	0005085 // guanyl-nucleotide exchange factor activity // inferred from electronic annotation	---	2.9174	3.34204	2.78724	4.84873	4.82375	4.57182	3.40337	3.63357	3.47784
11718491_x_at	FABP5	fatty acid binding protein 5 (psoriasis-associated)	0.32	down	1.59	up	Hs.408061.1	NM_001444.1	Hs.408061	ENSG00000164687 /// ENSG00000234964	2171	NP_001435	NM_001444	0006006 // glucose metabolic process // inferred from electronic annotation /// 0006629 // lipid metabolic process // traceable author statement /// 0006629 // lipid metabolic process // inferred from electronic annotation /// 0006656 // phosphatidylcholine biosynthetic process // inferred from electronic annotation /// 0006810 // transport // inferred from electronic annotation /// 0008544 // ep…	0005737 // cytoplasm // traceable author statement /// 0005737 // cytoplasm // inferred from electronic annotation	0005215 // transporter activity // inferred from electronic annotation /// 0005504 // fatty acid binding // traceable author statement /// 0005515 // protein binding // inferred from physical interaction /// 0008289 // lipid binding // traceable author statement /// 0008289 // lipid binding // inferred from electronic annotation	---	10.1629	9.81288	9.7389	11.571	11.6037	11.4755	10.6581	10.3427	10.7295
11720704_s_at	TPD52L1	tumor protein D52-like 1	0.33	down	1.26	up	Hs.591347.1	NM_001003395.1	Hs.591347	ENSG00000111907	7164	NP_001003395 /// NP_001003396 /// NP_001003397 /// NP_003278	NM_001003395 /// NM_001003396 /// NM_001003397 /// NM_003287	0000086 // G2/M transition of mitotic cell cycle // inferred from direct assay /// 0006309 // apoptotic DNA fragmentation // inferred from direct assay /// 0006917 // induction of apoptosis // inferred from direct assay /// 0006919 // activation of cysteine-type endopeptidase activity involved in apoptotic process // inferred from direct assay /// 0043406 // positive regulation of MAP kinase acti…	0005737 // cytoplasm // inferred from direct assay /// 0048471 // perinuclear region of cytoplasm // inferred from direct assay	0005515 // protein binding // inferred from physical interaction /// 0008656 // cysteine-type endopeptidase activator activity involved in apoptotic process // inferred from direct assay /// 0042802 // identical protein binding // inferred from physical interaction /// 0042803 // protein homodimerization activity // inferred from direct assay /// 0046982 // protein heterodimerization activity // …	---	3.26307	3.12193	2.81986	4.48835	4.60749	4.97741	3.62797	3.25614	3.33044
11734534_s_at	MFSD6	major facilitator superfamily domain containing 6	0.35	down	1.52	up	Hs.715029.1	NM_017694.3	Hs.418581	ENSG00000151690	54842	NP_060164	NM_017694	0055085 // transmembrane transport // inferred from electronic annotation	0016020 // membrane // inferred from electronic annotation /// 0016021 // integral to membrane // inferred from electronic annotation	---	---	6.13908	6.3199	6.30565	7.79038	7.92169	7.67375	6.90906	6.70521	6.96195
11723351_a_at	ABCA3	ATP-binding cassette, sub-family A (ABC1), member 3	0.35	down	1.47	up	Hs.26630.1	NM_001089.2	Hs.26630	ENSG00000167972	21	NP_001080	NM_001089	0006200 // ATP catabolic process // inferred from electronic annotation /// 0006810 // transport // inferred from direct assay /// 0006810 // transport // inferred from electronic annotation /// 0006810 // transport // traceable author statement /// 0042493 // response to drug // traceable author statement /// 0055085 // transmembrane transport // traceable author statement	0005624 // membrane fraction // traceable author statement /// 0005886 // plasma membrane // inferred from direct assay /// 0005886 // plasma membrane // traceable author statement /// 0016020 // membrane // inferred from electronic annotation /// 0016021 // integral to membrane // inferred from electronic annotation /// 0016021 // integral to membrane // traceable author statement /// 0097208 //…	0000166 // nucleotide binding // inferred from electronic annotation /// 0005215 // transporter activity // traceable author statement /// 0005524 // ATP binding // inferred from electronic annotation /// 0005524 // ATP binding // traceable author statement /// 0016887 // ATPase activity // inferred from electronic annotation /// 0017111 // nucleoside-triphosphatase activity // inferred from elec…	---	4.32585	4.50741	4.80447	6.18751	6.02503	5.97453	5.11985	5.12449	5.06856
11728704_s_at	KIAA0232	KIAA0232	0.35	down	1.58	up	Hs.79276.1	NM_014743.2	Hs.79276	ENSG00000170871	9778	NP_001094060 /// NP_055558	NM_001100590 /// NM_014743	---	---	0000166 // nucleotide binding // inferred from electronic annotation /// 0005524 // ATP binding // inferred from electronic annotation	---	3.61011	2.97398	3.38194	4.80171	4.58852	5.23161	3.98228	3.98228	3.98228
11718688_a_at	NES	nestin	0.36	down	1.68	up	Hs.527971.1	NM_006617.1	Hs.527971	ENSG00000132688	10763	NP_006608	NM_006617	0000086 // G2/M transition of mitotic cell cycle // inferred from direct assay /// 0007275 // multicellular organismal development // inferred from electronic annotation /// 0007399 // nervous system development // inferred from electronic annotation /// 0007417 // central nervous system development // non-traceable author statement /// 0007420 // brain development // inferred from sequence or st…	0005622 // intracellular // inferred from electronic annotation /// 0005737 // cytoplasm // inferred from direct assay /// 0005737 // cytoplasm // inferred from electronic annotation /// 0005882 // intermediate filament // non-traceable author statement /// 0005882 // intermediate filament // inferred from electronic annotation /// 0045111 // intermediate filament cytoskeleton // inferred from di…	0005198 // structural molecule activity // inferred from electronic annotation /// 0019215 // intermediate filament binding // inferred from sequence or structural similarity /// 0031730 // CCR5 chemokine receptor binding // inferred from electronic annotation	---	5.73249	5.87568	5.81478	7.19484	7.42805	7.3404	6.45772	6.60473	6.60473
11758438_s_at	CD36	CD36 molecule (thrombospondin receptor)	0.36	down	1.5	up	Hs.629786.1	DB377592	Hs.120949	ENSG00000135218	948	NP_000063 /// NP_001001547 /// NP_001001548 /// NP_001120915 /// NP_001120916	NM_000072 /// NM_001001547 /// NM_001001548 /// NM_001127443 /// NM_001127444	0000122 // negative regulation of transcription from RNA polymerase II promoter // inferred from electronic annotation /// 0001954 // positive regulation of cell-matrix adhesion // inferred from direct assay /// 0002474 // antigen processing and presentation of peptide antigen via MHC class I // traceable author statement /// 0002479 // antigen processing and presentation of exogenous peptide ant…	0005581 // collagen // inferred from electronic annotation /// 0005624 // membrane fraction // traceable author statement /// 0005794 // Golgi apparatus // inferred from electronic annotation /// 0005886 // plasma membrane // inferred from direct assay /// 0005886 // plasma membrane // traceable author statement /// 0005886 // plasma membrane // inferred from electronic annotation /// 0005887 // …	0004872 // receptor activity // inferred from electronic annotation /// 0005041 // low-density lipoprotein receptor activity // inferred from mutant phenotype /// 0005041 // low-density lipoprotein receptor activity // traceable author statement /// 0005041 // low-density lipoprotein receptor activity // inferred from electronic annotation /// 0008035 // high-density lipoprotein particle binding …	---	7.13169	7.20196	7.27099	8.80795	8.83177	8.44165	8.05456	7.41833	7.87373
11739492_a_at	MGAT4A	mannosyl (alpha-1,3-)-glycoprotein beta-1,4-N-acetylglucosaminyltransferase, isozyme A	0.38	down	1.47	up	Hs.177576.1	AK291533.1	Hs.177576	ENSG00000071073	11320	NP_001153626 /// NP_036346	NM_001160154 /// NM_012214	0005975 // carbohydrate metabolic process // inferred from electronic annotation /// 0006486 // protein glycosylation // inferred from electronic annotation /// 0006491 // N-glycan processing // traceable author statement /// 0018279 // protein N-linked glycosylation via asparagine // traceable author statement /// 0043687 // post-translational protein modification // traceable author statement /…	0000139 // Golgi membrane // traceable author statement /// 0000139 // Golgi membrane // inferred from electronic annotation /// 0005576 // extracellular region // inferred from electronic annotation /// 0005794 // Golgi apparatus // inferred from electronic annotation /// 0016020 // membrane // inferred from electronic annotation /// 0016021 // integral to membrane // inferred from electronic an…	0008454 // alpha-1,3-mannosylglycoprotein 4-beta-N-acetylglucosaminyltransferase activity // inferred from electronic annotation /// 0008454 // alpha-1,3-mannosylglycoprotein 4-beta-N-acetylglucosaminyltransferase activity // traceable author statement /// 0016740 // transferase activity // inferred from electronic annotation /// 0016757 // transferase activity, transferring glycosyl groups // in…	---	4.96691	5.03712	5.34006	6.50446	6.64853	6.41102	5.75516	5.57707	5.68816
11756634_a_at	GSR	glutathione reductase	0.39	down	1.44	up	Hs.271510.3	CR597200.1	Hs.271510	ENSG00000104687	2936	NP_000628 /// NP_001182031 /// NP_001182032 /// NP_001182033	NM_000637 /// NM_001195102 /// NM_001195103 /// NM_001195104	0006749 // glutathione metabolic process // inferred from electronic annotation /// 0007283 // spermatogenesis // inferred from electronic annotation /// 0015949 // nucleobase-containing small molecule interconversion // traceable author statement /// 0044281 // small molecule metabolic process // traceable author statement /// 0045454 // cell redox homeostasis // inferred from electronic annotat…	0005625 // soluble fraction // inferred from electronic annotation /// 0005737 // cytoplasm // inferred from electronic annotation /// 0005739 // mitochondrion // inferred from electronic annotation /// 0005829 // cytosol // traceable author statement /// 0005829 // cytosol // inferred from electronic annotation	0004362 // glutathione-disulfide reductase activity // traceable author statement /// 0004362 // glutathione-disulfide reductase activity // inferred from electronic annotation /// 0009055 // electron carrier activity // traceable author statement /// 0016491 // oxidoreductase activity // inferred from electronic annotation /// 0016668 // oxidoreductase activity, acting on a sulfur group of donor…	---	5.76164	5.5086	5.49183	6.89606	7.06363	6.93832	6.08309	6.1144	6.13341
11727361_a_at	MYLK	myosin light chain kinase	0.41	down	1.58	up	Hs.477375.2	NM_053032.2	Hs.477375	ENSG00000065534	4638	NP_444253 /// NP_444254 /// NP_444255 /// NP_444256 /// NP_444259 /// NP_444260	NM_005965 /// NM_053025 /// NM_053026 /// NM_053027 /// NM_053028 /// NM_053029 /// NM_053030 /// NM_053031 /// NM_053032	0006468 // protein phosphorylation // traceable author statement /// 0006468 // protein phosphorylation // inferred from electronic annotation /// 0006936 // muscle contraction // traceable author statement /// 0006939 // smooth muscle contraction // inferred from sequence or structural similarity /// 0014820 // tonic smooth muscle contraction // inferred from sequence or structural similarity //…	0001725 // stress fiber // inferred from direct assay /// 0005737 // cytoplasm // inferred from direct assay /// 0005737 // cytoplasm // inferred from electronic annotation /// 0005829 // cytosol // traceable author statement /// 0005856 // cytoskeleton // inferred from electronic annotation /// 0030027 // lamellipodium // inferred from direct assay /// 0030027 // lamellipodium // inferred from e…	0000166 // nucleotide binding // inferred from electronic annotation /// 0003779 // actin binding // inferred from electronic annotation /// 0004672 // protein kinase activity // inferred from electronic annotation /// 0004674 // protein serine/threonine kinase activity // inferred from electronic annotation /// 0004687 // myosin light chain kinase activity // inferred from direct assay /// 00046…	---	6.79748	6.81337	7.08842	8.35065	8.16068	8.10671	7.72757	7.10661	7.84784
11729777_at	TMTC2	transmembrane and tetratricopeptide repeat containing 2	0.41	down	1.35	up	Hs.577775.1	NM_152588.1	Hs.577775	ENSG00000179104	160335	NP_689801	NM_152588	---	0005783 // endoplasmic reticulum // inferred from direct assay /// 0016020 // membrane // inferred from electronic annotation /// 0016021 // integral to membrane // inferred from electronic annotation	---	---	2.97503	2.44807	3.06692	4.40491	4.29316	3.74824	3.11128	3.05487	3.61158
11755457_s_at	SLAIN1	SLAIN motif family, member 1	0.43	down	1.8	up	Hs.349955.6	AK094337.1	Hs.349955	ENSG00000139737	122060	NP_001035243 /// NP_001229797 /// NP_001229798 /// NP_001229799 /// NP_001229800 /// NP_653196	NM_001040153 /// NM_001242868 /// NM_001242869 /// NM_001242870 /// NM_001242871 /// NM_144595	---	---	---	---	2.56718	2.61474	3.26411	4.253	3.80522	4.12144	3.66852	3.65189	3.67123
11759080_at	GSR	glutathione reductase	0.44	down	1.55	up	Hs.271510.1	AW778946	Hs.271510	ENSG00000104687	2936	NP_000628 /// NP_001182031 /// NP_001182032 /// NP_001182033	NM_000637 /// NM_001195102 /// NM_001195103 /// NM_001195104	0006749 // glutathione metabolic process // inferred from electronic annotation /// 0007283 // spermatogenesis // inferred from electronic annotation /// 0015949 // nucleobase-containing small molecule interconversion // traceable author statement /// 0044281 // small molecule metabolic process // traceable author statement /// 0045454 // cell redox homeostasis // inferred from electronic annotat…	0005625 // soluble fraction // inferred from electronic annotation /// 0005737 // cytoplasm // inferred from electronic annotation /// 0005739 // mitochondrion // inferred from electronic annotation /// 0005829 // cytosol // traceable author statement /// 0005829 // cytosol // inferred from electronic annotation	0004362 // glutathione-disulfide reductase activity // traceable author statement /// 0004362 // glutathione-disulfide reductase activity // inferred from electronic annotation /// 0009055 // electron carrier activity // traceable author statement /// 0016491 // oxidoreductase activity // inferred from electronic annotation /// 0016668 // oxidoreductase activity, acting on a sulfur group of donor…	---	8.02614	7.94455	8.06396	9.25374	9.19008	9.19965	8.69611	8.51444	8.72827
11725568_a_at	ATP8A1	ATPase, aminophospholipid transporter (APLT), class I, type 8A, member 1	0.45	down	1.34	up	Hs.435052.2	NM_001105529.1	Hs.435052	ENSG00000124406	10396	NP_001098999 /// NP_006086	NM_001105529 /// NM_006095	0006812 // cation transport // inferred from electronic annotation /// 0015914 // phospholipid transport // inferred from electronic annotation /// 0015917 // aminophospholipid transport // non-traceable author statement /// 0034220 // ion transmembrane transport // traceable author statement /// 0045332 // phospholipid translocation // non-traceable author statement /// 0055085 // transmembrane …	0005783 // endoplasmic reticulum // inferred from direct assay /// 0005783 // endoplasmic reticulum // inferred from electronic annotation /// 0005886 // plasma membrane // traceable author statement /// 0005886 // plasma membrane // inferred from electronic annotation /// 0016020 // membrane // inferred from electronic annotation /// 0016021 // integral to membrane // non-traceable author statem…	0000166 // nucleotide binding // inferred from electronic annotation /// 0000287 // magnesium ion binding // inferred from electronic annotation /// 0004012 // phospholipid-translocating ATPase activity // inferred from electronic annotation /// 0005515 // protein binding // inferred from physical interaction /// 0005524 // ATP binding // non-traceable author statement /// 0005524 // ATP binding …	Peptide_GPCRs // GenMAPP	2.27154	2.54152	2.81806	3.62463	3.93845	3.62463	3.00449	2.74179	3.15509
11725345_at	PRMT6	protein arginine methyltransferase 6	0.46	down	1.59	up	Hs.26006.1	BC073866.1	Hs.26006	ENSG00000198890	55170	NP_060607	NM_018137	0006281 // DNA repair // inferred from electronic annotation /// 0006284 // base-excision repair // traceable author statement /// 0006351 // transcription, DNA-dependent // inferred from electronic annotation /// 0006355 // regulation of transcription, DNA-dependent // inferred from electronic annotation /// 0006974 // response to DNA damage stimulus // inferred from electronic annotation /// 00…	0005634 // nucleus // inferred from direct assay /// 0005634 // nucleus // inferred from electronic annotation	0005515 // protein binding // inferred from physical interaction /// 0008168 // methyltransferase activity // inferred from electronic annotation /// 0008469 // histone-arginine N-methyltransferase activity // inferred from electronic annotation /// 0016740 // transferase activity // inferred from electronic annotation /// 0035241 // protein-arginine omega-N monomethyltransferase activity // infe…	---	5.11642	5.30954	4.76846	6.26199	6.15333	6.24776	5.83802	5.48084	5.87015
11721638_s_at	CES1	carboxylesterase 1 /// carboxylesterase 1 pseudogene 1 /// liver carboxylesterase 1-like /// uncharacterized LOC100653086	0.46	down	1.59	up	Hs.558865.1	NM_001025195.1	Hs.558865	ENSG00000198848 /// ENSG00000228695 /// ENSG00000262243 /// ENSG00000262617	100653057 /// 100653086 /// 1066 /// 51716	NP_001020365 /// NP_001020366 /// NP_001257 /// XP_003403927	NM_001025194 /// NM_001025195 /// NM_001266 /// NM_016280 /// NR_003276 /// XM_003403879 /// XR_133419	0008152 // metabolic process // traceable author statement /// 0009636 // response to toxin // traceable author statement /// 0009653 // anatomical structure morphogenesis // traceable author statement	0005576 // extracellular region // inferred from electronic annotation /// 0005783 // endoplasmic reticulum // inferred from electronic annotation /// 0005783 // endoplasmic reticulum // traceable author statement /// 0005788 // endoplasmic reticulum lumen // inferred from electronic annotation	0004091 // carboxylesterase activity // not recorded /// 0004091 // carboxylesterase activity // inferred from electronic annotation /// 0004091 // carboxylesterase activity // traceable author statement /// 0016787 // hydrolase activity // inferred from electronic annotation /// 0047374 // methylumbelliferyl-acetate deacetylase activity // inferred from electronic annotation /// 0050253 // retin…	Irinotecan_pathway_PharmGKB // GenMAPP	6.93677	7.36722	6.88796	8.20332	8.32489	8.06305	7.58719	7.76422	7.83758
11751215_a_at	SLAIN1	SLAIN motif family, member 1	0.47	down	1.65	up	Hs.349955.5	AK289600.1	Hs.349955	ENSG00000139737	122060	NP_001035243 /// NP_001229797 /// NP_001229798 /// NP_001229799 /// NP_001229800 /// NP_653196	NM_001040153 /// NM_001242868 /// NM_001242869 /// NM_001242870 /// NM_001242871 /// NM_144595	---	---	---	---	2.96976	3.11605	3.38749	4.36909	4.26863	4.14307	4.08006	3.76611	3.79371
11722514_a_at	IDNK	idnK, gluconokinase homolog (E. coli)	0.48	down	1.38	up	Hs.530261.1	NM_001001551.1	Hs.530261	ENSG00000148057	414328	NP_001001551 /// NP_001177656 /// NP_001243844	NM_001001551 /// NM_001190727 /// NM_001256915 /// NR_046421 /// NR_046422	0005975 // carbohydrate metabolic process // inferred from electronic annotation /// 0016310 // phosphorylation // inferred from electronic annotation /// 0046177 // D-gluconate catabolic process // inferred from electronic annotation	0005737 // cytoplasm // inferred from direct assay	0000166 // nucleotide binding // inferred from electronic annotation /// 0004765 // shikimate kinase activity // inferred from electronic annotation /// 0005524 // ATP binding // inferred from electronic annotation /// 0016301 // kinase activity // inferred from electronic annotation /// 0016740 // transferase activity // inferred from electronic annotation /// 0046316 // gluconokinase activity /…	---	4.67276	4.94949	5.17001	6.02955	6.17419	5.81644	5.53359	5.18506	5.478
11724285_at	FRMD4A	FERM domain containing 4A	0.48	down	1.28	up	Hs.330463.1	NM_018027.3	Hs.568818	ENSG00000151474	55691	NP_060497	NM_018027	0090162 // establishment of epithelial cell polarity // inferred from electronic annotation	0005737 // cytoplasm // inferred from electronic annotation /// 0005856 // cytoskeleton // inferred from electronic annotation /// 0005923 // tight junction // inferred from electronic annotation	0030674 // protein binding, bridging // inferred from electronic annotation	---	5.3254	5.25233	5.76382	6.68524	6.61116	6.32549	5.83267	5.73554	5.83267
11760239_at	MCM9	minichromosome maintenance complex component 9	0.49	down	1.31	up	Hs.279008.1	BU617802	Hs.279008	ENSG00000111877	254394	NP_060166 /// NP_694987	NM_017696 /// NM_153255	0006260 // DNA replication // inferred from electronic annotation	---	0000166 // nucleotide binding // inferred from electronic annotation /// 0003677 // DNA binding // inferred from electronic annotation /// 0005524 // ATP binding // inferred from electronic annotation /// 0017111 // nucleoside-triphosphatase activity // inferred from electronic annotation	---	5.37405	5.28528	5.88243	6.52346	6.65559	6.48938	6.13656	5.57448	5.98055
11756884_a_at	C15orf52	chromosome 15 open reading frame 52	0.5	down	1.29	up	Hs.32433.2	CR749408.1	Hs.32433	ENSG00000188549	388115	NP_997263	NM_207380	---	---	---	---	4.2043	3.85261	4.31323	5.27354	5.06937	5.12895	4.49681	4.25603	4.70738
11756412_a_at	NT5DC2	5'-nucleotidase domain containing 2	0.51	down	1.73	up	Hs.84753.7	BC047747.1	Hs.84753	ENSG00000168268	64943	NP_001127703 /// NP_075059	NM_001134231 /// NM_022908	---	---	0016787 // hydrolase activity // inferred from electronic annotation /// 0046872 // metal ion binding // inferred from electronic annotation	---	5.20357	5.54051	5.53742	6.40144	6.42057	6.43719	6.18395	6.28378	6.19184
11756411_a_at	STAB1	stabilin 1	0.52	down	1.74	up	Hs.301989.3	AK310105.1	Hs.301989	ENSG00000010327	23166	NP_055951	NM_015136	0006898 // receptor-mediated endocytosis // traceable author statement /// 0006954 // inflammatory response // inferred from electronic annotation /// 0007155 // cell adhesion // non-traceable author statement /// 0007155 // cell adhesion // inferred from electronic annotation /// 0007267 // cell-cell signaling // inferred from direct assay /// 0016525 // negative regulation of angiogenesis // in…	0005887 // integral to plasma membrane // inferred from direct assay /// 0016020 // membrane // inferred from electronic annotation /// 0016021 // integral to membrane // inferred from electronic annotation	0004872 // receptor activity // inferred from electronic annotation /// 0005041 // low-density lipoprotein receptor activity // inferred from direct assay /// 0005044 // scavenger receptor activity // inferred from direct assay /// 0005540 // hyaluronic acid binding // inferred from electronic annotation /// 0015035 // protein disulfide oxidoreductase activity // non-traceable author statement //…	---	4.95596	5.01389	4.96638	5.82703	6.0847	5.9325	5.67459	5.93011	5.73868
11742095_a_at	SCLY	selenocysteine lyase /// UBE2F-SCLY readthrough	0.52	down	1.37	up	Hs.709612.1	NM_016510.4	Hs.731909	ENSG00000132330 /// ENSG00000258984	100533179 /// 51540	NP_057594	NM_016510 /// NR_037904	0006520 // cellular amino acid metabolic process // traceable author statement /// 0008152 // metabolic process // inferred from electronic annotation	0005737 // cytoplasm // inferred from electronic annotation /// 0005829 // cytosol // inferred from electronic annotation /// 0005829 // cytosol // traceable author statement	0003824 // catalytic activity // inferred from electronic annotation /// 0009000 // selenocysteine lyase activity // inferred from electronic annotation /// 0009000 // selenocysteine lyase activity // traceable author statement /// 0016740 // transferase activity // inferred from electronic annotation /// 0016829 // lyase activity // inferred from electronic annotation /// 0030170 // pyridoxal ph…	---	5.43713	5.59624	5.60689	6.59913	6.45647	6.51444	6.19184	5.73142	6.07365
11741676_at	MANEAL	mannosidase, endo-alpha-like	0.52	down	1.31	up	Hs.534562.2	NM_152496.2	Hs.534562	---	149175	NP_001026910 /// NP_001106954 /// NP_689709	NM_001031740 /// NM_001113482 /// NM_152496	---	0000139 // Golgi membrane // inferred from electronic annotation /// 0005794 // Golgi apparatus // inferred from electronic annotation /// 0016020 // membrane // inferred from electronic annotation /// 0016021 // integral to membrane // inferred from electronic annotation	0016787 // hydrolase activity // inferred from electronic annotation	---	2.64933	3.06046	3.22254	4.16808	3.78007	3.8395	3.38828	3.11309	3.59024
11717523_x_at	TMEM50B	transmembrane protein 50B	0.53	down	1.46	up	Hs.433668.1	AY358634.1	Hs.433668	ENSG00000142188 /// ENSG00000263160	757	NP_006125	NM_006134 /// NR_038211 /// NR_040016	---	0005783 // endoplasmic reticulum // inferred from direct assay /// 0005886 // plasma membrane // inferred from direct assay /// 0016020 // membrane // inferred from electronic annotation /// 0016021 // integral to membrane // inferred from electronic annotation	---	---	2.62038	2.4138	2.95698	3.5674	3.98228	3.2343	3.6883	2.79663	3.13201
11733513_a_at	WLS	wntless homolog (Drosophila)	0.55	down	1.59	up	Hs.647659.2	NM_001002292.1	Hs.647659	ENSG00000116729	79971	NP_001002292 /// NP_001180263 /// NP_079187	NM_001002292 /// NM_001193334 /// NM_024911	0007275 // multicellular organismal development // inferred from electronic annotation /// 0016055 // Wnt receptor signaling pathway // inferred from electronic annotation /// 0043123 // positive regulation of I-kappaB kinase/NF-kappaB cascade // inferred from sequence or structural similarity /// 0090263 // positive regulation of canonical Wnt receptor signaling pathway // inferred from mutant p…	0000139 // Golgi membrane // inferred from electronic annotation /// 0005794 // Golgi apparatus // inferred from electronic annotation /// 0016020 // membrane // inferred from electronic annotation /// 0016021 // integral to membrane // inferred from electronic annotation /// 0030659 // cytoplasmic vesicle membrane // inferred from electronic annotation /// 0031410 // cytoplasmic vesicle // infer…	0004871 // signal transducer activity // inferred from sequence or structural similarity /// 0004872 // receptor activity // inferred from electronic annotation /// 0005515 // protein binding // inferred from physical interaction	---	4.13756	3.90468	4.10466	5.08624	4.7967	4.88608	4.81942	4.65732	4.67019
11726310_at	GLRB	glycine receptor, beta	0.55	down	1.49	up	Hs.32973.1	AK290617.1	Hs.32973	ENSG00000109738	2743	NP_000815 /// NP_001159532 /// NP_001159533	NM_000824 /// NM_001166060 /// NM_001166061	0001964 // startle response // inferred from mutant phenotype /// 0006810 // transport // inferred from electronic annotation /// 0006811 // ion transport // inferred from direct assay /// 0006811 // ion transport // inferred from electronic annotation /// 0006821 // chloride transport // inferred from electronic annotation /// 0007218 // neuropeptide signaling pathway // inferred from direct ass…	0005624 // membrane fraction // inferred from electronic annotation /// 0005886 // plasma membrane // traceable author statement /// 0005886 // plasma membrane // inferred from electronic annotation /// 0005887 // integral to plasma membrane // non-traceable author statement /// 0016020 // membrane // inferred from electronic annotation /// 0016021 // integral to membrane // inferred from electro…	0004872 // receptor activity // inferred from electronic annotation /// 0005216 // ion channel activity // inferred from electronic annotation /// 0005230 // extracellular ligand-gated ion channel activity // inferred from electronic annotation /// 0005254 // chloride channel activity // inferred from electronic annotation /// 0005515 // protein binding // inferred from physical interaction /// 0…	---	2.47571	2.14009	2.28993	3.33695	3.06787	3.14143	2.85027	2.90923	2.87358
11723768_a_at	SNX24	sorting nexin 24	0.55	down	1.26	up	Hs.483200.1	BC010886.1	Hs.483200	ENSG00000064652	28966	NP_054754	NM_014035	0006810 // transport // inferred from electronic annotation /// 0007154 // cell communication // inferred from electronic annotation /// 0015031 // protein transport // inferred from electronic annotation	0016020 // membrane // inferred from electronic annotation /// 0030659 // cytoplasmic vesicle membrane // inferred from electronic annotation /// 0031410 // cytoplasmic vesicle // inferred from electronic annotation	0008289 // lipid binding // inferred from electronic annotation /// 0035091 // phosphatidylinositol binding // inferred from electronic annotation	---	4.80655	5.21817	4.80373	5.78694	5.99672	5.68781	5.22195	5.28917	5.30016
11731424_x_at	CXCR2	chemokine (C-X-C motif) receptor 2	0.57	down	1.4	up	Hs.846.1	NM_001557.2	Hs.846	ENSG00000180871	3579	NP_001161770 /// NP_001548	NM_001168298 /// NM_001557	0002407 // dendritic cell chemotaxis // traceable author statement /// 0006915 // apoptotic process // inferred from electronic annotation /// 0006935 // chemotaxis // inferred from direct assay /// 0006935 // chemotaxis // inferred from electronic annotation /// 0006954 // inflammatory response // traceable author statement /// 0006968 // cellular defense response // inferred from direct assay /…	0005622 // intracellular // inferred from direct assay /// 0005886 // plasma membrane // traceable author statement /// 0005886 // plasma membrane // inferred from electronic annotation /// 0005887 // integral to plasma membrane // traceable author statement /// 0009986 // cell surface // inferred from direct assay /// 0016020 // membrane // inferred from direct assay /// 0016020 // membrane // i…	0004871 // signal transducer activity // inferred from direct assay /// 0004871 // signal transducer activity // inferred from electronic annotation /// 0004872 // receptor activity // inferred from electronic annotation /// 0004918 // interleukin-8 receptor activity // inferred from direct assay /// 0004918 // interleukin-8 receptor activity // inferred from electronic annotation /// 0004930 // …	GPCRDB_Class_A_Rhodopsin-like // GenMAPP /// GPCRDB_Other // GenMAPP /// Peptide_GPCRs // GenMAPP	3.9608	4.15931	4.44	5.35245	4.83475	4.85984	4.86331	4.49379	4.64456
11728101_at	ZNF367	zinc finger protein 367	0.58	down	1.74	up	Hs.494557.1	NM_153695.3	Hs.494557	ENSG00000165244	195828	NP_710162	NM_153695	0006351 // transcription, DNA-dependent // inferred from electronic annotation /// 0006355 // regulation of transcription, DNA-dependent // inferred from electronic annotation /// 0006357 // regulation of transcription from RNA polymerase II promoter // inferred from direct assay	0005622 // intracellular // inferred from electronic annotation /// 0005634 // nucleus // inferred from direct assay /// 0005634 // nucleus // inferred from electronic annotation /// 0005730 // nucleolus // inferred from direct assay /// 0005737 // cytoplasm // inferred from direct assay	0003676 // nucleic acid binding // inferred from electronic annotation /// 0003677 // DNA binding // inferred from electronic annotation /// 0003700 // sequence-specific DNA binding transcription factor activity // inferred from direct assay /// 0008270 // zinc ion binding // inferred from electronic annotation /// 0046872 // metal ion binding // inferred from electronic annotation	---	4.78892	4.88256	4.92488	5.73189	5.64943	5.60999	5.83267	5.5337	5.61282
11743513_a_at	GINS2	GINS complex subunit 2 (Psf2 homolog)	0.58	down	1.5	up	Hs.433180.1	CR595781.1	Hs.433180	ENSG00000131153	51659	NP_057179	NM_016095	0000084 // S phase of mitotic cell cycle // traceable author statement /// 0000278 // mitotic cell cycle // traceable author statement /// 0006260 // DNA replication // inferred from electronic annotation /// 0006271 // DNA strand elongation involved in DNA replication // traceable author statement	0005634 // nucleus // inferred from electronic annotation /// 0005654 // nucleoplasm // traceable author statement	0005515 // protein binding // inferred from physical interaction	---	5.1996	5.50977	5.33073	6.10079	6.30812	6.06959	5.904	5.98085	5.904
11716818_a_at	VSIG4	V-set and immunoglobulin domain containing 4	0.58	down	1.46	up	Hs.8904.1	NM_007268.2	Hs.8904	ENSG00000155659	11326	NP_001093901 /// NP_001171759 /// NP_001171760 /// NP_001244332 /// NP_009199	NM_001100431 /// NM_001184830 /// NM_001184831 /// NM_001257403 /// NM_007268	0006957 // complement activation, alternative pathway // inferred from electronic annotation /// 0032703 // negative regulation of interleukin-2 production // inferred from electronic annotation /// 0042130 // negative regulation of T cell proliferation // inferred from electronic annotation /// 0045087 // innate immune response // inferred from electronic annotation	0016020 // membrane // inferred from electronic annotation /// 0016021 // integral to membrane // inferred from electronic annotation	0005515 // protein binding // inferred from physical interaction	---	4.81506	5.1388	5.15618	5.86603	6.04779	5.6492	5.44414	5.51962	5.79001
11721054_at	KLHDC5	kelch domain containing 5	0.58	down	1.39	up	Hs.505104.1	BC137116.1	Hs.505104	ENSG00000087448	57542	NP_065833	NM_020782	---	---	---	---	6.03325	6.05158	6.52864	7.05886	7.12963	6.82196	6.71412	6.50724	6.81897
11731135_a_at	LTB4R	leukotriene B4 receptor	0.6	down	1.78	up	Hs.567248.1	NM_181657.2	Hs.567248	ENSG00000213903	1241	NP_001137391 /// NP_858043	NM_001143919 /// NM_181657	0006928 // cellular component movement // traceable author statement /// 0006936 // muscle contraction // traceable author statement /// 0006954 // inflammatory response // inferred from electronic annotation /// 0006954 // inflammatory response // traceable author statement /// 0006955 // immune response // traceable author statement /// 0007165 // signal transduction // inferred from electronic…	0005886 // plasma membrane // traceable author statement /// 0005886 // plasma membrane // inferred from electronic annotation /// 0005887 // integral to plasma membrane // traceable author statement /// 0016020 // membrane // inferred from electronic annotation /// 0016021 // integral to membrane // inferred from electronic annotation	0000166 // nucleotide binding // traceable author statement /// 0001632 // leukotriene B4 receptor activity // inferred from electronic annotation /// 0004871 // signal transducer activity // inferred from electronic annotation /// 0004872 // receptor activity // inferred from electronic annotation /// 0004930 // G-protein coupled receptor activity // inferred from electronic annotation /// 00049…	GPCRDB_Class_A_Rhodopsin-like // GenMAPP /// Nucleotide_GPCRs // GenMAPP	4.39738	4.46548	4.27403	5.19641	5.12607	5.10921	5.0634	5.26714	5.29736
11734010_a_at	C5orf44	chromosome 5 open reading frame 44	0.6	down	1.51	up	Hs.591760.1	NM_001093755.1	Hs.591760	ENSG00000113597	80006	NP_001087224 /// NP_001087225 /// NP_001230666 /// NP_079217	NM_001093755 /// NM_001093756 /// NM_001243737 /// NM_024941 /// NR_003545	---	---	---	---	2.70132	2.7098	2.39717	3.27282	3.56874	3.26133	3.54087	2.68794	3.35529
11745069_a_at	C5orf44	chromosome 5 open reading frame 44	0.6	down	1.53	up	Hs.591760.2	BC047475.1	Hs.591760	ENSG00000113597	80006	NP_001087224 /// NP_001087225 /// NP_001230666 /// NP_079217	NM_001093755 /// NM_001093756 /// NM_001243737 /// NM_024941 /// NR_003545	---	---	---	---	3.58806	3.59653	3.28391	4.17102	4.47786	4.09215	4.42761	3.65904	4.22884
11758736_at	PSMC2	proteasome (prosome, macropain) 26S subunit, ATPase, 2	0.62	down	1.24	up	Hs.437366.1	CA312122	Hs.437366	ENSG00000161057	5701	NP_001191382 /// NP_002794	NM_001204453 /// NM_002803	0000075 // cell cycle checkpoint // traceable author statement /// 0000082 // G1/S transition of mitotic cell cycle // traceable author statement /// 0000084 // S phase of mitotic cell cycle // traceable author statement /// 0000209 // protein polyubiquitination // traceable author statement /// 0000216 // M/G1 transition of mitotic cell cycle // traceable author statement /// 0000278 // mitotic …	0000502 // proteasome complex // inferred from direct assay /// 0000502 // proteasome complex // inferred from electronic annotation /// 0005634 // nucleus // inferred from direct assay /// 0005634 // nucleus // inferred from electronic annotation /// 0005654 // nucleoplasm // traceable author statement /// 0005730 // nucleolus // inferred from direct assay /// 0005737 // cytoplasm // inferred fr…	0000166 // nucleotide binding // inferred from electronic annotation /// 0005515 // protein binding // inferred from physical interaction /// 0005524 // ATP binding // inferred from electronic annotation /// 0008233 // peptidase activity // inferred from electronic annotation /// 0016787 // hydrolase activity // inferred from electronic annotation /// 0016887 // ATPase activity // inferred from d…	Proteasome_Degradation // GenMAPP	4.83017	4.75275	5.28918	5.75051	5.62423	5.60452	5.32161	5.25487	5.214
11733911_a_at	UTP15	UTP15, U3 small nucleolar ribonucleoprotein, homolog (S. cerevisiae)	0.62	down	1.32	up	Hs.406703.1	BC013064.1	Hs.406703	ENSG00000164338	84135	NP_115551	NM_032175	0006364 // rRNA processing // inferred from electronic annotation	0005634 // nucleus // inferred from electronic annotation /// 0005730 // nucleolus // inferred from electronic annotation /// 0005737 // cytoplasm // inferred from direct assay	---	---	2.70698	3.48607	2.98287	3.71863	3.89142	3.72386	3.50171	3.48583	3.39837
11748606_x_at	POLR1B	polymerase (RNA) I polypeptide B, 128kDa	0.65	down	1.38	up	Hs.86337.4	AK302814.1	Hs.86337	ENSG00000125630	84172	NP_001131076 /// NP_061887	NM_001137604 /// NM_019014	0006351 // transcription, DNA-dependent // inferred from electronic annotation /// 0006360 // transcription from RNA polymerase I promoter // traceable author statement /// 0006361 // transcription initiation from RNA polymerase I promoter // traceable author statement /// 0006362 // transcription elongation from RNA polymerase I promoter // traceable author statement /// 0006363 // termination o…	0005634 // nucleus // inferred from electronic annotation /// 0005654 // nucleoplasm // traceable author statement /// 0005730 // nucleolus // inferred from direct assay /// 0005730 // nucleolus // inferred from electronic annotation /// 0005736 // DNA-directed RNA polymerase I complex // inferred from electronic annotation /// 0005737 // cytoplasm // inferred from direct assay	0003677 // DNA binding // inferred from electronic annotation /// 0003899 // DNA-directed RNA polymerase activity // inferred from electronic annotation /// 0005515 // protein binding // inferred from physical interaction /// 0016740 // transferase activity // inferred from electronic annotation /// 0016779 // nucleotidyltransferase activity // inferred from electronic annotation /// 0032549 // r…	RNA_transcription_Reactome // GenMAPP	3.30742	2.86392	3.71841	4.11379	3.80763	3.90443	3.96942	3.35899	3.9669
11727675_at	MOCOS	molybdenum cofactor sulfurase	0.65	down	1.44	up	Hs.405028.1	NM_017947.2	Hs.405028	ENSG00000075643	55034	NP_060417	NM_017947	0006766 // vitamin metabolic process // traceable author statement /// 0006767 // water-soluble vitamin metabolic process // traceable author statement /// 0006777 // Mo-molybdopterin cofactor biosynthetic process // inferred from electronic annotation /// 0008152 // metabolic process // inferred from electronic annotation /// 0032324 // molybdopterin cofactor biosynthetic process // traceable au…	0005829 // cytosol // traceable author statement	0003824 // catalytic activity // inferred from electronic annotation /// 0008265 // Mo-molybdopterin cofactor sulfurase activity // inferred from mutant phenotype /// 0008265 // Mo-molybdopterin cofactor sulfurase activity // traceable author statement /// 0016740 // transferase activity // inferred from electronic annotation /// 0030151 // molybdenum ion binding // inferred from electronic annot…	---	3.35445	2.60289	2.98542	3.48583	3.42172	3.97199	3.51658	3.51658	3.47779
11725072_at	PHF17	PHD finger protein 17	0.66	down	1.38	up	Hs.12420.1	AK127326.1	Hs.12420	ENSG00000077684	79960	NP_079176 /// NP_955352	NM_024900 /// NM_199320	0006351 // transcription, DNA-dependent // inferred from electronic annotation /// 0006355 // regulation of transcription, DNA-dependent // inferred from electronic annotation /// 0006915 // apoptotic process // non-traceable author statement /// 0006915 // apoptotic process // inferred from electronic annotation /// 0006950 // response to stress // non-traceable author statement /// 0030308 // n…	0000123 // histone acetyltransferase complex // inferred from direct assay /// 0005634 // nucleus // inferred from direct assay /// 0005634 // nucleus // inferred from electronic annotation /// 0005737 // cytoplasm // inferred from direct assay /// 0005737 // cytoplasm // inferred from electronic annotation /// 0005739 // mitochondrion // inferred from direct assay	0005515 // protein binding // inferred from physical interaction /// 0008270 // zinc ion binding // inferred from electronic annotation /// 0046872 // metal ion binding // inferred from electronic annotation	---	2.8592	3.01883	3.06657	3.75915	3.48557	3.5512	3.53054	3.20862	3.59161
11726756_a_at	CDC25A	cell division cycle 25 homolog A (S. pombe)	0.66	down	1.94	up	Hs.437705.1	NM_001789.2	Hs.437705	ENSG00000164045	993	NP_001780 /// NP_963861	NM_001789 /// NM_201567	0000075 // cell cycle checkpoint // traceable author statement /// 0000079 // regulation of cyclin-dependent protein kinase activity // traceable author statement /// 0000082 // G1/S transition of mitotic cell cycle // traceable author statement /// 0000082 // G1/S transition of mitotic cell cycle // inferred from electronic annotation /// 0000084 // S phase of mitotic cell cycle // traceable aut…	0005622 // intracellular // inferred from electronic annotation /// 0005634 // nucleus // inferred from electronic annotation /// 0005654 // nucleoplasm // traceable author statement /// 0005737 // cytoplasm // inferred from electronic annotation /// 0005829 // cytosol // traceable author statement	0004721 // phosphoprotein phosphatase activity // inferred from electronic annotation /// 0004725 // protein tyrosine phosphatase activity // inferred from electronic annotation /// 0005515 // protein binding // inferred from physical interaction /// 0016787 // hydrolase activity // inferred from electronic annotation /// 0019901 // protein kinase binding // inferred from physical interaction	Cell_cycle_KEGG // GenMAPP /// G1_to_S_cell_cycle_Reactome // GenMAPP	2.98446	2.86065	3.44204	3.82398	3.73106	3.60748	4.16238	3.80413	4.18296
11720478_at	BCCIP	BRCA2 and CDKN1A interacting protein	0.66	down	1.29	up	Hs.715543.1	NM_078469.2	Hs.715543	ENSG00000107949	56647	NP_057651 /// NP_510868 /// NP_510869	NM_016567 /// NM_078468 /// NM_078469	0000079 // regulation of cyclin-dependent protein kinase activity // inferred from direct assay /// 0000079 // regulation of cyclin-dependent protein kinase activity // traceable author statement /// 0006281 // DNA repair // inferred from electronic annotation /// 0006974 // response to DNA damage stimulus // inferred from electronic annotation /// 0007049 // cell cycle // inferred from electroni…	0005634 // nucleus // traceable author statement /// 0005634 // nucleus // inferred from electronic annotation /// 0019908 // nuclear cyclin-dependent protein kinase holoenzyme complex // inferred from direct assay	0005515 // protein binding // inferred from physical interaction /// 0019207 // kinase regulator activity // inferred from direct assay	---	3.27864	3.7704	3.21722	4.05534	3.95189	4.12163	3.70993	3.89313	3.7704
11760321_at	ZMYM6	zinc finger, MYM-type 6	0.66	down	1.38	up	Hs.675613.2	BC068534.1	Hs.613610	ENSG00000163867	9204	NP_009098	NM_007167	0007010 // cytoskeleton organization // inferred from mutant phenotype /// 0007275 // multicellular organismal development // traceable author statement /// 0022604 // regulation of cell morphogenesis // inferred from mutant phenotype	0005634 // nucleus // inferred from electronic annotation	0003676 // nucleic acid binding // inferred from electronic annotation /// 0003677 // DNA binding // traceable author statement /// 0008270 // zinc ion binding // inferred from electronic annotation /// 0046872 // metal ion binding // inferred from electronic annotation	---	3.78899	3.56518	4.483	4.7211	4.59898	4.35722	4.48916	4.36527	4.36527
11756678_x_at	FAM64A	family with sequence similarity 64, member A	0.67	down	1.36	up	Hs.592116.4	CR617626.1	Hs.592116	ENSG00000129195	54478	NP_001182157 /// NP_061886	NM_001195228 /// NM_019013	---	0005730 // nucleolus // inferred from direct assay	0005515 // protein binding // inferred from physical interaction	---	3.77926	3.96185	4.51837	4.79408	4.67689	4.57111	4.4448	4.63824	4.51035
11718272_a_at	TAX1BP1	Tax1 (human T-cell leukemia virus type I) binding protein 1	0.67	down	1.42	up	Hs.34576.1	NM_006024.5	Hs.34576	---	8887	NP_001073333 /// NP_001193830 /// NP_001193831 /// NP_006015	NM_001079864 /// NM_001206901 /// NM_001206902 /// NM_006024	0006915 // apoptotic process // inferred from electronic annotation /// 0006916 // anti-apoptosis // traceable author statement /// 0032088 // negative regulation of NF-kappaB transcription factor activity // inferred from sequence or structural similarity /// 0032088 // negative regulation of NF-kappaB transcription factor activity // inferred from electronic annotation /// 0032480 // negative r…	0005622 // intracellular // inferred from electronic annotation /// 0005829 // cytosol // traceable author statement	0005515 // protein binding // inferred from physical interaction /// 0008270 // zinc ion binding // inferred from electronic annotation /// 0019900 // kinase binding // inferred from sequence or structural similarity /// 0019900 // kinase binding // inferred from electronic annotation	---	4.57388	3.72961	3.95184	4.74343	4.74343	4.55464	4.68023	4.53924	4.53924
11728300_at	CCNE2	cyclin E2	0.69	down	1.79	up	Hs.567387.1	NM_057749.1	Hs.521693	ENSG00000175305	9134	NP_477097	NM_004702 /// NM_057735 /// NM_057749	0000075 // cell cycle checkpoint // traceable author statement /// 0000079 // regulation of cyclin-dependent protein kinase activity // inferred from electronic annotation /// 0000079 // regulation of cyclin-dependent protein kinase activity // traceable author statement /// 0000082 // G1/S transition of mitotic cell cycle // traceable author statement /// 0000278 // mitotic cell cycle // traceab…	0005634 // nucleus // inferred from electronic annotation /// 0005654 // nucleoplasm // traceable author statement /// 0005829 // cytosol // traceable author statement	0005515 // protein binding // inferred from physical interaction /// 0019901 // protein kinase binding // inferred from electronic annotation	Cell_cycle_KEGG // GenMAPP /// G1_to_S_cell_cycle_Reactome // GenMAPP	6.74623	6.75031	6.81458	7.46209	7.39094	7.09859	7.80228	7.35103	7.67291
11716267_at	AK1	adenylate kinase 1	0.69	down	1.3	up	Hs.175473.1	NM_000476.2	Hs.175473	ENSG00000106992	203	NP_000467	NM_000476	0006139 // nucleobase-containing compound metabolic process // inferred from electronic annotation /// 0007050 // cell cycle arrest // inferred from electronic annotation /// 0015949 // nucleobase-containing small molecule interconversion // traceable author statement /// 0016310 // phosphorylation // inferred from electronic annotation /// 0044281 // small molecule metabolic process // traceable…	0005737 // cytoplasm // inferred from direct assay /// 0005737 // cytoplasm // inferred from electronic annotation /// 0005829 // cytosol // traceable author statement /// 0005886 // plasma membrane // inferred from electronic annotation	0000166 // nucleotide binding // inferred from electronic annotation /// 0004017 // adenylate kinase activity // inferred from electronic annotation /// 0004017 // adenylate kinase activity // traceable author statement /// 0005524 // ATP binding // inferred from electronic annotation /// 0016301 // kinase activity // inferred from electronic annotation /// 0016740 // transferase activity // infe…	---	5.36594	5.41045	5.81254	6.13595	6.15102	5.98087	5.88514	5.96643	5.86514
11733929_a_at	ARMC8	armadillo repeat containing 8	0.69	down	1.47	up	Hs.719108.1	BG181922	Hs.740399	ENSG00000114098	25852	NP_001253970 /// NP_001253971 /// NP_054873 /// NP_056211 /// NP_998819	NM_001267041 /// NM_001267042 /// NM_014154 /// NM_015396 /// NM_213654 /// NR_049770	---	---	---	---	3.35436	3.32997	4.01326	4.18098	4.20248	3.95079	4.32859	3.65397	4.36527
11757504_a_at	DDAH1	dimethylarginine dimethylaminohydrolase 1	0.7	down	1.54	up	Hs.379858.7	BQ188977	Hs.731520	ENSG00000153904	23576	NP_001127917 /// NP_036269	NM_001134445 /// NM_012137	0000052 // citrulline metabolic process // inferred from direct assay /// 0003073 // regulation of systemic arterial blood pressure // inferred from sequence or structural similarity /// 0003073 // regulation of systemic arterial blood pressure // inferred from electronic annotation /// 0006525 // arginine metabolic process // inferred from electronic annotation /// 0006527 // arginine catabolic …	0005737 // cytoplasm // inferred from electronic annotation /// 0005739 // mitochondrion // inferred from electronic annotation	0003824 // catalytic activity // traceable author statement /// 0016403 // dimethylargininase activity // inferred from direct assay /// 0016403 // dimethylargininase activity // inferred from electronic annotation /// 0016597 // amino acid binding // inferred from electronic annotation /// 0016787 // hydrolase activity // inferred from electronic annotation /// 0016813 // hydrolase activity, act…	---	3.04413	3.15402	3.50525	3.68709	3.94424	3.68709	3.78685	3.68709	4.1045
11727641_at	NOM1	nucleolar protein with MIF4G domain 1	0.7	down	1.31	up	Hs.15825.1	NM_138400.1	Hs.15825	ENSG00000146909	64434	NP_612409	NM_138400	0016070 // RNA metabolic process // inferred from electronic annotation	0005634 // nucleus // inferred from electronic annotation /// 0005730 // nucleolus // inferred from direct assay /// 0005730 // nucleolus // inferred from electronic annotation	0003677 // DNA binding // inferred from electronic annotation /// 0003723 // RNA binding // inferred from electronic annotation /// 0005515 // protein binding // inferred from physical interaction	---	3.899	3.73193	4.09984	4.69877	4.38074	4.26374	4.4372	3.98228	4.47091
11726657_a_at	ADORA1	adenosine A1 receptor	0.7	down	1.29	up	Hs.77867.1	NM_000674.2	Hs.77867	ENSG00000163485	134	NP_000665 /// NP_001041695	NM_000674 /// NM_001048230	0000186 // activation of MAPKK activity // inferred from electronic annotation /// 0001659 // temperature homeostasis // inferred from electronic annotation /// 0001666 // response to hypoxia // inferred from electronic annotation /// 0001973 // adenosine receptor signaling pathway // inferred from electronic annotation /// 0002087 // regulation of respiratory gaseous exchange by neurological sys…	0005783 // endoplasmic reticulum // inferred from electronic annotation /// 0005886 // plasma membrane // traceable author statement /// 0005886 // plasma membrane // inferred from electronic annotation /// 0005887 // integral to plasma membrane // traceable author statement /// 0012505 // endomembrane system // inferred from electronic annotation /// 0014069 // postsynaptic density // inferred f…	0001609 // G-protein coupled adenosine receptor activity // inferred from electronic annotation /// 0001664 // G-protein coupled receptor binding // inferred from electronic annotation /// 0001883 // purine nucleoside binding // inferred from electronic annotation /// 0004629 // phospholipase C activity // inferred from electronic annotation /// 0004871 // signal transducer activity // inferred f…	GPCRDB_Class_A_Rhodopsin-like // GenMAPP /// Nucleotide_GPCRs // GenMAPP	3.25768	2.70865	2.834	3.27282	3.63047	3.48872	3.21007	3.28031	3.40455
11741916_at	OR12D3	olfactory receptor, family 12, subfamily D, member 3	0.7	down	1.49	up	Hs.272280.1	BC103892.1	Hs.272280	ENSG00000112462 /// ENSG00000204692 /// ENSG00000224487 /// ENSG00000242022 /// ENSG00000250364 /// ENSG00000251394	81797	NP_112221	NM_030959	0007165 // signal transduction // inferred from electronic annotation /// 0007186 // G-protein coupled receptor signaling pathway // inferred from electronic annotation /// 0007608 // sensory perception of smell // inferred from electronic annotation /// 0050896 // response to stimulus // inferred from electronic annotation /// 0050911 // detection of chemical stimulus involved in sensory percept…	0005886 // plasma membrane // inferred from electronic annotation /// 0016020 // membrane // inferred from electronic annotation /// 0016021 // integral to membrane // inferred from electronic annotation	0004871 // signal transducer activity // inferred from electronic annotation /// 0004872 // receptor activity // inferred from electronic annotation /// 0004930 // G-protein coupled receptor activity // inferred from electronic annotation /// 0004984 // olfactory receptor activity // inferred from electronic annotation	GPCRDB_Class_A_Rhodopsin-like // GenMAPP	2.96432	2.38644	2.96683	3.5194	3.15539	3.25489	3.43655	3.48583	3.13101
11719157_x_at	ASRGL1	asparaginase like 1	0.71	down	1.28	up	Hs.535326.1	BC093070.1	Hs.535326	ENSG00000162174	80150	NP_001077395 /// NP_079356	NM_001083926 /// NM_025080	0033345 // asparagine catabolic process via L-aspartate // inferred from sequence or structural similarity /// 0033345 // asparagine catabolic process via L-aspartate // inferred from electronic annotation	0005634 // nucleus // inferred from direct assay /// 0005730 // nucleolus // inferred from direct assay /// 0005737 // cytoplasm // inferred from sequence or structural similarity /// 0005737 // cytoplasm // inferred from electronic annotation /// 0015630 // microtubule cytoskeleton // inferred from direct assay	0003948 // N4-(beta-N-acetylglucosaminyl)-L-asparaginase activity // inferred from sequence or structural similarity /// 0003948 // N4-(beta-N-acetylglucosaminyl)-L-asparaginase activity // inferred from electronic annotation /// 0004067 // asparaginase activity // inferred from electronic annotation /// 0016787 // hydrolase activity // inferred from electronic annotation	---	4.95402	4.94853	5.32259	5.593	5.73343	5.45437	5.45868	5.41097	5.43124
11737373_at	TCP11L2	t-complex 11 (mouse)-like 2	0.71	down	1.35	up	Hs.696047.1	NM_152772.1	Hs.696047	ENSG00000166046	255394	NP_689985	NM_152772	---	---	---	---	2.74267	2.18692	2.12138	2.61229	2.64933	3.30573	2.64933	3.04549	2.64933
11735297_at	C9orf66	chromosome 9 open reading frame 66	0.72	down	1.26	up	Hs.190877.1	NM_152569.2	Hs.190877	ENSG00000183784	157983	NP_689782	NM_152569	---	---	---	---	2.06637	2.0896	2.52395	2.62422	2.79047	2.74319	2.62422	2.62422	2.43117
11750331_x_at	INTS7	integrator complex subunit 7	0.74	down	1.32	up	Hs.369285.3	BC020523.2	Hs.369285	ENSG00000143493	25896	NP_001186738 /// NP_001186740 /// NP_001186741 /// NP_056249	NM_001199809 /// NM_001199811 /// NM_001199812 /// NM_015434 /// NR_037667	0000077 // DNA damage checkpoint // inferred from mutant phenotype /// 0006974 // response to DNA damage stimulus // inferred from electronic annotation /// 0016180 // snRNA processing // inferred from direct assay /// 0071479 // cellular response to ionizing radiation // inferred from direct assay	0005634 // nucleus // inferred from electronic annotation /// 0005694 // chromosome // inferred from direct assay /// 0005694 // chromosome // inferred from electronic annotation /// 0032039 // integrator complex // inferred from direct assay	0005515 // protein binding // inferred from physical interaction	---	5.68469	6.19172	5.82624	6.55221	6.31284	6.20928	6.22763	6.26682	6.40545
11729648_at	MLF1IP	MLF1 interacting protein	0.74	down	1.43	up	Hs.575032.1	NM_024629.2	Hs.575032	---	79682	NP_078905	NM_024629	0000087 // M phase of mitotic cell cycle // traceable author statement /// 0000236 // mitotic prometaphase // traceable author statement /// 0000278 // mitotic cell cycle // traceable author statement /// 0006334 // nucleosome assembly // traceable author statement /// 0006351 // transcription, DNA-dependent // inferred from electronic annotation /// 0006355 // regulation of transcription, DNA-de…	0000775 // chromosome, centromeric region // inferred from electronic annotation /// 0000776 // kinetochore // inferred from electronic annotation /// 0000777 // condensed chromosome kinetochore // inferred from electronic annotation /// 0005634 // nucleus // inferred from direct assay /// 0005634 // nucleus // inferred from electronic annotation /// 0005654 // nucleoplasm // traceable author sta…	---	---	4.73953	4.9067	5.32676	5.34457	5.58683	5.38071	5.39201	5.58803	5.52695
11757776_s_at	ARG2	arginase, type II	0.78	down	1.38	up	Hs.226007.9	AW009905	Hs.731415	ENSG00000081181	384	NP_001163	NM_001172	0000050 // urea cycle // inferred from electronic annotation /// 0000050 // urea cycle // traceable author statement /// 0001657 // ureteric bud development // inferred from electronic annotation /// 0001666 // response to hypoxia // inferred from electronic annotation /// 0006525 // arginine metabolic process // inferred from electronic annotation /// 0006809 // nitric oxide biosynthetic process…	0005739 // mitochondrion // traceable author statement /// 0005739 // mitochondrion // inferred from electronic annotation /// 0005759 // mitochondrial matrix // traceable author statement	0004053 // arginase activity // not recorded /// 0004053 // arginase activity // inferred from electronic annotation /// 0004053 // arginase activity // traceable author statement /// 0016787 // hydrolase activity // inferred from electronic annotation /// 0016813 // hydrolase activity, acting on carbon-nitrogen (but not peptide) bonds, in linear amidines // inferred from electronic annotation //…	---	4.14125	4.15931	4.56749	4.70005	4.6816	4.64456	4.64456	4.8483	4.77741
11716638_s_at	COL4A1	collagen, type IV, alpha 1	0.79	down	1.39	up	Hs.17441.1	BC151220.1	Hs.17441	ENSG00000187498	1282	NP_001836	NM_001845	0001525 // angiogenesis // inferred from electronic annotation /// 0007411 // axon guidance // traceable author statement /// 0007528 // neuromuscular junction development // inferred from electronic annotation /// 0030855 // epithelial cell differentiation // inferred from electronic annotation /// 0071230 // cellular response to amino acid stimulus // inferred from electronic annotation	0005576 // extracellular region // non-traceable author statement /// 0005576 // extracellular region // traceable author statement /// 0005576 // extracellular region // inferred from electronic annotation /// 0005578 // proteinaceous extracellular matrix // inferred from electronic annotation /// 0005581 // collagen // inferred from electronic annotation /// 0005587 // collagen type IV // infer…	0005201 // extracellular matrix structural constituent // inferred from electronic annotation /// 0005515 // protein binding // inferred from physical interaction /// 0048407 // platelet-derived growth factor binding // inferred from direct assay	---	6.1763	6.26557	6.6929	6.7134	6.8127	6.71683	6.7684	6.8551	6.93839
11731675_x_at	AGMAT	agmatine ureohydrolase (agmatinase)	0.81	down	1.33	up	Hs.567583.1	NM_024758.3	Hs.461532	ENSG00000116771	79814	NP_079034	NM_024758	0006595 // polyamine metabolic process // traceable author statement /// 0008295 // spermidine biosynthetic process // inferred from electronic annotation /// 0009446 // putrescine biosynthetic process // inferred from electronic annotation /// 0033388 // putrescine biosynthetic process from arginine // inferred from electronic annotation /// 0034641 // cellular nitrogen compound metabolic proces…	0005739 // mitochondrion // traceable author statement /// 0005739 // mitochondrion // inferred from electronic annotation	0008783 // agmatinase activity // inferred from electronic annotation /// 0016787 // hydrolase activity // inferred from electronic annotation /// 0016813 // hydrolase activity, acting on carbon-nitrogen (but not peptide) bonds, in linear amidines // inferred from electronic annotation /// 0046872 // metal ion binding // inferred from electronic annotation	---	3.28611	3.2299	3.77787	3.69783	3.85984	3.69685	3.85984	3.77362	3.88842
11737718_a_at	EEF1E1	eukaryotic translation elongation factor 1 epsilon 1 /// EEF1E1-MUTED readthrough	0.83	down	1.34	up	Hs.719206.1	NM_001135650.1	Hs.602353	ENSG00000124802	100526837 /// 9521	NP_001129122 /// NP_004271	NM_001135650 /// NM_004280 /// NR_037618	0006412 // translation // inferred from electronic annotation /// 0006418 // tRNA aminoacylation for protein translation // traceable author statement /// 0008285 // negative regulation of cell proliferation // inferred from sequence or structural similarity /// 0008285 // negative regulation of cell proliferation // inferred from electronic annotation /// 0010467 // gene expression // traceable …	0005634 // nucleus // inferred from direct assay /// 0005634 // nucleus // inferred from sequence or structural similarity /// 0005634 // nucleus // inferred from electronic annotation /// 0005730 // nucleolus // inferred from direct assay /// 0005737 // cytoplasm // inferred from direct assay /// 0005737 // cytoplasm // inferred from sequence or structural similarity /// 0005737 // cytoplasm // …	---	---	5.85109	6.29139	5.89626	6.29139	6.33356	6.29139	6.3557	6.31637	6.6318
11718399_s_at	TGM2	transglutaminase 2 (C polypeptide, protein-glutamine-gamma-glutamyltransferase)	1.28	up	0.66	down	Hs.517033.1	NM_004613.2	Hs.517033	ENSG00000198959	7052	NP_004604 /// NP_945189	NM_004613 /// NM_198951	0001974 // blood vessel remodeling // inferred from electronic annotation /// 0006917 // induction of apoptosis // inferred from electronic annotation /// 0007200 // phospholipase C-activating G-protein coupled receptor signaling pathway // inferred from electronic annotation /// 0018149 // peptide cross-linking // inferred from electronic annotation /// 0018153 // isopeptide cross-linking via N6…	0005737 // cytoplasm // inferred from electronic annotation /// 0005739 // mitochondrion // inferred from electronic annotation /// 0005886 // plasma membrane // inferred from electronic annotation	0003810 // protein-glutamine gamma-glutamyltransferase activity // inferred from sequence or structural similarity /// 0003810 // protein-glutamine gamma-glutamyltransferase activity // inferred from electronic annotation /// 0005515 // protein binding // inferred from physical interaction /// 0005525 // GTP binding // inferred from electronic annotation /// 0016740 // transferase activity // inf…	---	6.73219	6.29139	6.74942	6.14755	6.32655	6.27487	6.13462	5.63395	6.18438
11757192_a_at	C17orf76-AS1	C17orf76 antisense RNA 1 (non-protein coding)	1.28	up	0.79	down	HsAffx.1745.1	NR_027171.1	Hs.368934	---	125144	---	NM_152350 /// NR_027158 /// NR_027159 /// NR_027160 /// NR_027161 /// NR_027162 /// NR_027163 /// NR_027164 /// NR_027165 /// NR_027166 /// NR_027167 /// NR_027168 /// NR_027169 /// NR_027170 /// NR_027171 /// NR_027172 /// NR_027173 /// NR_027174 /// NR_027175 /// NR_027176 /// NR_027177 /// NR_027178 /// NR_027179 /// NR_027667 /// NR_045021 /// NR_045022 /// NR_045023 /// NR_045024 /// NR_0450…	---	0005739 // mitochondrion // inferred from electronic annotation	---	---	2.56981	2.6563	2.1346	2.1346	2.09143	2.1346	2.08493	2.1346	2.1346
11731001_at	AP5B1	adaptor-related protein complex 5, beta 1 subunit	1.28	up	0.81	down	Hs.591957.1	AF193040.1	Hs.591957	ENSG00000175827 /// ENSG00000254470	91056	NP_612377	NM_138368	0006810 // transport // inferred from electronic annotation /// 0015031 // protein transport // inferred from electronic annotation /// 0016197 // endosomal transport // inferred from mutant phenotype	0030119 // AP-type membrane coat adaptor complex // inferred from direct assay	0005515 // protein binding // inferred from physical interaction	---	6.59929	6.14169	6.71166	5.97967	6.29557	6.17252	6.20711	6.22641	6.08491
11737224_at	MAS1	MAS1 oncogene	1.31	up	0.69	down	Hs.99900.1	BC069581.1	Hs.99900	ENSG00000130368	4142	NP_002368	NM_002377	0001933 // negative regulation of protein phosphorylation // inferred from electronic annotation /// 0007165 // signal transduction // inferred from electronic annotation /// 0007186 // G-protein coupled receptor signaling pathway // inferred from direct assay /// 0007186 // G-protein coupled receptor signaling pathway // inferred from electronic annotation /// 0007186 // G-protein coupled recept…	0005886 // plasma membrane // inferred from direct assay /// 0005886 // plasma membrane // inferred from electronic annotation /// 0005887 // integral to plasma membrane // traceable author statement /// 0009986 // cell surface // inferred from electronic annotation /// 0016020 // membrane // inferred from electronic annotation /// 0016021 // integral to membrane // inferred from electronic annot…	0001595 // angiotensin receptor activity // inferred from sequence or structural similarity /// 0001595 // angiotensin receptor activity // inferred from electronic annotation /// 0004871 // signal transducer activity // inferred from electronic annotation /// 0004872 // receptor activity // inferred from electronic annotation /// 0004930 // G-protein coupled receptor activity // inferred from di…	GPCRDB_Class_A_Rhodopsin-like // GenMAPP	3.26995	3.71168	3.68948	3.18663	3.18663	3.18663	3.07372	3.02213	2.97652
11724547_a_at	RSBN1	round spermatid basic protein 1	1.31	up	0.77	down	Hs.486285.1	AK022166.1	Hs.486285	ENSG00000081019	54665	NP_060834	NM_018364	---	0005634 // nucleus // inferred from electronic annotation	---	---	3.31023	3.76896	3.81211	3.31023	3.31023	3.17517	3.31023	3.27292	3.19353
11759973_at	PDSS1	prenyl (decaprenyl) diphosphate synthase, subunit 1	1.33	up	0.78	down	Hs.558468.2	AK296288.1	Hs.558468	---	23590	NP_055132	NM_014317	0006744 // ubiquinone biosynthetic process // inferred from direct assay /// 0006744 // ubiquinone biosynthetic process // inferred from electronic annotation /// 0008299 // isoprenoid biosynthetic process // inferred from direct assay /// 0008299 // isoprenoid biosynthetic process // inferred from electronic annotation /// 0051290 // protein heterotetramerization // inferred from electronic anno…	0005739 // mitochondrion // inferred from electronic annotation	0000010 // trans-hexaprenyltranstransferase activity // inferred from direct assay /// 0000010 // trans-hexaprenyltranstransferase activity // inferred from electronic annotation /// 0016740 // transferase activity // inferred from electronic annotation /// 0046872 // metal ion binding // inferred from electronic annotation /// 0046982 // protein heterodimerization activity // inferred from direc…	---	3.48583	3.96185	4.01397	3.48583	3.37145	3.42348	3.45644	3.31248	3.63828
11720012_at	JARID2	jumonji, AT rich interactive domain 2	1.36	up	0.69	down	Hs.630189.1	NM_004973.2	Hs.269059	ENSG00000008083	3720	NP_001253969 /// NP_004964	NM_001267040 /// NM_004973	0000122 // negative regulation of transcription from RNA polymerase II promoter // inferred from electronic annotation /// 0001889 // liver development // inferred from electronic annotation /// 0006351 // transcription, DNA-dependent // inferred from electronic annotation /// 0006355 // regulation of transcription, DNA-dependent // inferred from electronic annotation /// 0007275 // multicellular…	0005622 // intracellular // inferred from electronic annotation /// 0005634 // nucleus // inferred from direct assay /// 0005634 // nucleus // inferred from electronic annotation /// 0035097 // histone methyltransferase complex // inferred from sequence or structural similarity /// 0035097 // histone methyltransferase complex // inferred from electronic annotation /// 0035098 // ESC/E(Z) complex …	0003677 // DNA binding // inferred from electronic annotation /// 0003682 // chromatin binding // inferred from sequence or structural similarity /// 0003682 // chromatin binding // inferred from electronic annotation /// 0032452 // histone demethylase activity // inferred from sequence or structural similarity	---	6.1575	6.55382	6.55189	5.94212	6.09163	5.96101	5.76648	6.00884	5.88241
11733708_a_at	CADPS	Ca++-dependent secretion activator	1.39	up	0.72	down	Hs.654933.2	NM_183393.2	Hs.654933	ENSG00000163618	8618	NP_003707 /// NP_899630 /// NP_899631	NM_003716 /// NM_183393 /// NM_183394	0006810 // transport // inferred from electronic annotation /// 0006887 // exocytosis // traceable author statement /// 0006887 // exocytosis // inferred from electronic annotation /// 0015031 // protein transport // inferred from electronic annotation /// 0016050 // vesicle organization // inferred from electronic annotation /// 0016082 // synaptic vesicle priming // inferred from electronic ann…	0005829 // cytosol // traceable author statement /// 0016020 // membrane // inferred from electronic annotation /// 0030054 // cell junction // inferred from electronic annotation /// 0030659 // cytoplasmic vesicle membrane // inferred from electronic annotation /// 0031410 // cytoplasmic vesicle // inferred from electronic annotation /// 0045202 // synapse // inferred from electronic annotation	0005509 // calcium ion binding // inferred from electronic annotation /// 0005543 // phospholipid binding // inferred from electronic annotation /// 0008289 // lipid binding // inferred from electronic annotation /// 0046872 // metal ion binding // inferred from electronic annotation	---	1.32498	1.95312	1.97671	1.30059	1.32498	1.26086	1.14383	1.40765	1.26086
11760621_x_at	KLK2	kallikrein-related peptidase 2	1.43	up	0.73	down	Hs.515560.2	AK315890.1	Hs.515560	---	3817	NP_001002231 /// NP_001243009 /// NP_005542	NM_001002231 /// NM_001002232 /// NM_001256080 /// NM_005551 /// NR_045762 /// NR_045763	0006508 // proteolysis // inferred from electronic annotation /// 0022617 // extracellular matrix disassembly // traceable author statement /// 0030198 // extracellular matrix organization // traceable author statement	0005576 // extracellular region // traceable author statement	0003824 // catalytic activity // inferred from electronic annotation /// 0004252 // serine-type endopeptidase activity // inferred from direct assay /// 0004252 // serine-type endopeptidase activity // inferred from electronic annotation /// 0004252 // serine-type endopeptidase activity // traceable author statement /// 0008233 // peptidase activity // inferred from electronic annotation /// 0008…	---	4.32585	4.3353	3.94482	3.5674	3.7626	3.7804	3.79252	3.84002	3.62842
11728214_a_at	NRP1	neuropilin 1	1.43	up	0.76	down	Hs.131704.1	AK292822.1	Hs.131704	ENSG00000099250	8829	NP_001019799 /// NP_001019800 /// NP_001231901 /// NP_001231902 /// NP_003864	NM_001024628 /// NM_001024629 /// NM_001244972 /// NM_001244973 /// NM_003873 /// NR_045259	0001525 // angiogenesis // inferred from electronic annotation /// 0001569 // patterning of blood vessels // inferred from electronic annotation /// 0001938 // positive regulation of endothelial cell proliferation // traceable author statement /// 0007155 // cell adhesion // inferred from electronic annotation /// 0007165 // signal transduction // traceable author statement /// 0007267 // cell-ce…	0002116 // semaphorin receptor complex // non-traceable author statement /// 0005576 // extracellular region // inferred from electronic annotation /// 0005829 // cytosol // inferred from direct assay /// 0005883 // neurofilament // inferred from electronic annotation /// 0005886 // plasma membrane // inferred from direct assay /// 0005886 // plasma membrane // traceable author statement /// 0005…	0004872 // receptor activity // inferred from electronic annotation /// 0005021 // vascular endothelial growth factor-activated receptor activity // non-traceable author statement /// 0005021 // vascular endothelial growth factor-activated receptor activity // inferred from electronic annotation /// 0005021 // vascular endothelial growth factor-activated receptor activity // traceable author stat…	---	5.45593	5.24651	4.85779	4.83267	4.63651	4.61723	4.83267	4.88042	4.67092
11737424_at	MS4A2	membrane-spanning 4-domains, subfamily A, member 2	1.46	up	0.7	down	Hs.386748.1	NM_000139.3	Hs.386748	---	2206	NP_000130 /// NP_001243845	NM_000139 /// NM_001142303 /// NM_001256916	0006954 // inflammatory response // inferred from electronic annotation /// 0006959 // humoral immune response // traceable author statement /// 0007165 // signal transduction // inferred from electronic annotation /// 0007166 // cell surface receptor signaling pathway // inferred from electronic annotation /// 0007186 // G-protein coupled receptor signaling pathway // traceable author statement …	0005768 // endosome // inferred from electronic annotation /// 0005887 // integral to plasma membrane // inferred from electronic annotation /// 0005887 // integral to plasma membrane // traceable author statement /// 0009897 // external side of plasma membrane // inferred from electronic annotation /// 0016020 // membrane // inferred from electronic annotation /// 0016021 // integral to membrane…	0004872 // receptor activity // inferred from electronic annotation /// 0005262 // calcium channel activity // traceable author statement /// 0019767 // IgE receptor activity // inferred from electronic annotation /// 0019863 // IgE binding // inferred from electronic annotation /// 0019901 // protein kinase binding // inferred from electronic annotation /// 0042169 // SH2 domain binding // infer…	---	2.15017	2.66574	2.09064	1.62527	1.76396	1.93265	1.60184	1.6204	2.1346
11759082_at	DCT	dopachrome tautomerase (dopachrome delta-isomerase, tyrosine-related protein 2)	1.47	up	0.74	down	Hs.301865.2	BU536326	Hs.301865	---	1638	NP_001123361 /// NP_001913	NM_001129889 /// NM_001922	0002052 // positive regulation of neuroblast proliferation // inferred from electronic annotation /// 0006582 // melanin metabolic process // non-traceable author statement /// 0006583 // melanin biosynthetic process from tyrosine // inferred from sequence or structural similarity /// 0006583 // melanin biosynthetic process from tyrosine // traceable author statement /// 0006583 // melanin biosyn…	0005737 // cytoplasm // inferred from electronic annotation /// 0005792 // microsome // inferred from electronic annotation /// 0005829 // cytosol // inferred from sequence or structural similarity /// 0005829 // cytosol // inferred from electronic annotation /// 0016020 // membrane // inferred from electronic annotation /// 0016021 // integral to membrane // inferred from electronic annotation /…	0004167 // dopachrome isomerase activity // inferred from sequence or structural similarity /// 0004167 // dopachrome isomerase activity // inferred from electronic annotation /// 0004167 // dopachrome isomerase activity // non-traceable author statement /// 0005507 // copper ion binding // traceable author statement /// 0016491 // oxidoreductase activity // inferred from electronic annotation //…	---	1.45627	2.16052	1.92172	1.43773	1.17344	1.32991	1.45627	1.45627	1.34934
11721183_at	LPPR4	lipid phosphate phosphatase-related protein type 4	1.48	up	0.79	down	Hs.13245.1	NM_014839.3	Hs.13245	ENSG00000117600	9890	NP_001159724 /// NP_055654	NM_001166252 /// NM_014839	0007409 // axonogenesis // inferred from electronic annotation /// 0008152 // metabolic process // inferred from electronic annotation /// 0046839 // phospholipid dephosphorylation // inferred from electronic annotation /// 0048839 // inner ear development // inferred from electronic annotation	0005887 // integral to plasma membrane // inferred from electronic annotation /// 0009897 // external side of plasma membrane // inferred from electronic annotation /// 0016020 // membrane // inferred from electronic annotation /// 0016021 // integral to membrane // inferred from electronic annotation	0003824 // catalytic activity // inferred from electronic annotation /// 0008195 // phosphatidate phosphatase activity // inferred from electronic annotation /// 0016787 // hydrolase activity // inferred from electronic annotation /// 0042577 // lipid phosphatase activity // inferred from electronic annotation	---	2.15951	2.6178	2.25757	1.45329	1.97671	1.97617	1.96779	2.30653	1.76396
11717860_a_at	EGR1	early growth response 1	1.49	up	0.29	down	Hs.326035.1	NM_001964.2	Hs.326035	ENSG00000120738	1958	NP_001955	NM_001964	0000122 // negative regulation of transcription from RNA polymerase II promoter // inferred from electronic annotation /// 0006351 // transcription, DNA-dependent // inferred from electronic annotation /// 0006355 // regulation of transcription, DNA-dependent // inferred from electronic annotation /// 0006366 // transcription from RNA polymerase II promoter // inferred from direct assay /// 00076…	0005622 // intracellular // inferred from electronic annotation /// 0005634 // nucleus // inferred from direct assay /// 0005634 // nucleus // inferred from sequence or structural similarity /// 0005634 // nucleus // inferred from electronic annotation /// 0005654 // nucleoplasm // traceable author statement /// 0005737 // cytoplasm // inferred from direct assay /// 0005737 // cytoplasm // inferr…	0000976 // transcription regulatory region sequence-specific DNA binding // inferred from direct assay /// 0000982 // RNA polymerase II core promoter proximal region sequence-specific DNA binding transcription factor activity // inferred from electronic annotation /// 0003676 // nucleic acid binding // inferred from electronic annotation /// 0003677 // DNA binding // inferred from direct assay //…	Ovarian_Infertility_Genes // GenMAPP	6.02119	6.27272	6.17398	5.45549	5.75232	5.58463	4.19914	4.63258	4.23594
11742414_x_at	MYO10	myosin X	1.49	up	0.67	down	Hs.481720.1	NM_012334.2	Hs.481720	---	4651	NP_036466	NM_012334	0006810 // transport // inferred from electronic annotation /// 0007165 // signal transduction // inferred from electronic annotation /// 0007411 // axon guidance // traceable author statement /// 0008360 // regulation of cell shape // inferred from mutant phenotype /// 0022409 // positive regulation of cell-cell adhesion // inferred from electronic annotation /// 0030705 // cytoskeleton-dependen…	0001726 // ruffle // inferred from electronic annotation /// 0005737 // cytoplasm // inferred from electronic annotation /// 0005829 // cytosol // inferred from electronic annotation /// 0005856 // cytoskeleton // inferred from electronic annotation /// 0005886 // plasma membrane // inferred from electronic annotation /// 0005938 // cell cortex // inferred from electronic annotation /// 0016020 /…	0000166 // nucleotide binding // inferred from electronic annotation /// 0003774 // motor activity // inferred from electronic annotation /// 0003779 // actin binding // inferred from electronic annotation /// 0005516 // calmodulin binding // inferred from electronic annotation /// 0005524 // ATP binding // inferred from electronic annotation /// 0005543 // phospholipid binding // inferred from e…	---	3.70073	4.36366	4.06417	3.5674	3.5674	3.32176	3.55903	3.25972	3.5674
11718141_at	DKK1	dickkopf 1 homolog (Xenopus laevis)	1.49	up	0.77	down	Hs.40499.1	AF127563.1	Hs.40499	ENSG00000107984	22943	NP_036374	NM_012242	0000122 // negative regulation of transcription from RNA polymerase II promoter // inferred from direct assay /// 0000122 // negative regulation of transcription from RNA polymerase II promoter // inferred from sequence or structural similarity /// 0000122 // negative regulation of transcription from RNA polymerase II promoter // inferred from electronic annotation /// 0000904 // cell morphogenes…	0005576 // extracellular region // inferred from electronic annotation /// 0005615 // extracellular space // inferred from direct assay /// 0005886 // plasma membrane // inferred from direct assay	0004871 // signal transducer activity // traceable author statement /// 0005515 // protein binding // inferred from physical interaction /// 0008083 // growth factor activity // traceable author statement /// 0048019 // receptor antagonist activity // inferred from direct assay /// 0050750 // low-density lipoprotein particle receptor binding // inferred from direct assay	---	3.35861	3.64571	2.89392	2.71448	2.67294	2.84321	2.89392	2.95694	2.89392
11760092_a_at	FLJ42280	putative uncharacterized protein FLJ42280 /// split hand/foot malformation (ectrodactyly) type 1	1.5	up	0.7	down	Hs.534805.1	BC140736.1	Hs.489201	ENSG00000127922 /// ENSG00000197851	401388 /// 7979	NP_001188379 /// NP_001188380 /// NP_006295	NM_001201450 /// NM_001201451 /// NM_006304 /// NM_207503	0000724 // double-strand break repair via homologous recombination // inferred from electronic annotation /// 0006508 // proteolysis // inferred from direct assay /// 0006508 // proteolysis // inferred from sequence or structural similarity	0000502 // proteasome complex // inferred from direct assay /// 0000502 // proteasome complex // inferred from electronic annotation /// 0000502 // proteasome complex // inferred from sequence or structural similarity /// 0032039 // integrator complex // inferred from direct assay	0005515 // protein binding // inferred from physical interaction /// 0008233 // peptidase activity // inferred from direct assay /// 0008233 // peptidase activity // inferred from sequence or structural similarity	---	4.24917	3.83967	3.88842	3.33731	3.21475	3.72386	3.62935	3.37028	3.42414
11720815_a_at	BAALC	brain and acute leukemia, cytoplasmic	1.52	up	0.6	down	Hs.533446.1	BC011517.1	Hs.533446	ENSG00000164929	79870	NP_001019543 /// NP_079088	NM_001024372 /// NM_024812	---	0005634 // nucleus // inferred from direct assay /// 0005730 // nucleolus // inferred from direct assay /// 0005737 // cytoplasm // inferred from direct assay /// 0005737 // cytoplasm // inferred from electronic annotation /// 0005813 // centrosome // inferred from direct assay /// 0016020 // membrane // inferred from electronic annotation	---	---	6.22365	6.68349	6.58881	5.90595	5.88908	5.94535	5.70336	5.86052	5.70956
11726024_at	EDN1	endothelin 1	1.52	up	0.8	down	Hs.511899.1	NM_001955.3	Hs.511899	ENSG00000078401	1906	NP_001161791 /// NP_001946	NM_001168319 /// NM_001955	0000122 // negative regulation of transcription from RNA polymerase II promoter // inferred from direct assay /// 0001501 // skeletal system development // inferred from electronic annotation /// 0001516 // prostaglandin biosynthetic process // inferred from direct assay /// 0001569 // patterning of blood vessels // inferred from electronic annotation /// 0001666 // response to hypoxia // inferre…	0005576 // extracellular region // traceable author statement /// 0005576 // extracellular region // inferred from electronic annotation /// 0005615 // extracellular space // inferred from direct assay /// 0005615 // extracellular space // inferred from electronic annotation /// 0005737 // cytoplasm // inferred from direct assay	0005102 // receptor binding // inferred from electronic annotation /// 0005125 // cytokine activity // inferred from direct assay /// 0005179 // hormone activity // inferred from direct assay /// 0031707 // endothelin A receptor binding // inferred from direct assay /// 0031707 // endothelin A receptor binding // inferred from electronic annotation /// 0031708 // endothelin B receptor binding // …	Prostaglandin_synthesis_regulation // GenMAPP	3.9659	3.51081	3.99962	3.30811	3.15362	3.27282	3.51741	3.49193	3.51081
11760508_at	VRK2	vaccinia related kinase 2	1.54	up	0.72	down	Hs.666703.7	AK295193.1	Hs.728198	ENSG00000028116	7444	NP_001123952 /// NP_001123953 /// NP_001123954 /// NP_001123955 /// NP_006287	NM_001130480 /// NM_001130481 /// NM_001130482 /// NM_001130483 /// NM_006296 /// NR_036441 /// NR_049781	0006468 // protein phosphorylation // traceable author statement /// 0006468 // protein phosphorylation // inferred from electronic annotation /// 0006979 // response to oxidative stress // inferred from mutant phenotype /// 0016310 // phosphorylation // inferred from electronic annotation /// 0043408 // regulation of MAPK cascade // inferred from mutant phenotype /// 0044419 // interspecies inte…	0005634 // nucleus // inferred from direct assay /// 0005634 // nucleus // inferred from electronic annotation /// 0005737 // cytoplasm // inferred from direct assay /// 0005737 // cytoplasm // inferred from electronic annotation /// 0005739 // mitochondrion // inferred from electronic annotation /// 0005783 // endoplasmic reticulum // inferred from electronic annotation /// 0005789 // endoplasmi…	0000166 // nucleotide binding // inferred from electronic annotation /// 0004672 // protein kinase activity // inferred from electronic annotation /// 0004674 // protein serine/threonine kinase activity // inferred from direct assay /// 0004674 // protein serine/threonine kinase activity // inferred from electronic annotation /// 0004674 // protein serine/threonine kinase activity // traceable au…	---	3.97298	4.44205	4.49258	3.75915	3.97298	3.35738	4.02849	3.50013	3.94706
11750408_a_at	CD97	CD97 molecule	1.55	up	0.65	down	Hs.466039.4	AK304553.1	Hs.466039	ENSG00000123146	976	NP_001020331 /// NP_001775 /// NP_510966	NM_001025160 /// NM_001784 /// NM_078481	0006928 // cellular component movement // traceable author statement /// 0006954 // inflammatory response // traceable author statement /// 0006955 // immune response // traceable author statement /// 0007155 // cell adhesion // inferred from electronic annotation /// 0007155 // cell adhesion // traceable author statement /// 0007165 // signal transduction // inferred from electronic annotation /…	0005576 // extracellular region // inferred from electronic annotation /// 0005615 // extracellular space // inferred from electronic annotation /// 0005886 // plasma membrane // traceable author statement /// 0005886 // plasma membrane // inferred from electronic annotation /// 0005887 // integral to plasma membrane // traceable author statement /// 0016020 // membrane // inferred from electroni…	0004871 // signal transducer activity // inferred from electronic annotation /// 0004872 // receptor activity // inferred from electronic annotation /// 0004888 // transmembrane signaling receptor activity // traceable author statement /// 0004888 // transmembrane signaling receptor activity // inferred from electronic annotation /// 0004930 // G-protein coupled receptor activity // inferred from…	GPCRDB_Class_B_Secretin-like // GenMAPP	6.93415	6.78378	6.77528	6.13712	6.24276	6.27426	6.20711	6.33374	6.11147
11762554_at	CPAMD8	C3 and PZP-like, alpha-2-macroglobulin domain containing 8	1.55	up	0.71	down	Hs.631644.2	BC067854.1	Hs.733595	---	27151	NP_056507	NM_015692	0010466 // negative regulation of peptidase activity // inferred from electronic annotation /// 0010951 // negative regulation of endopeptidase activity // inferred from electronic annotation	0005576 // extracellular region // inferred from electronic annotation /// 0005615 // extracellular space // inferred from electronic annotation /// 0005886 // plasma membrane // inferred from electronic annotation /// 0016020 // membrane // inferred from electronic annotation	0004866 // endopeptidase inhibitor activity // inferred from electronic annotation /// 0004867 // serine-type endopeptidase inhibitor activity // inferred from electronic annotation /// 0030414 // peptidase inhibitor activity // inferred from electronic annotation	---	3.98926	4.4594	4.28963	3.27282	3.48023	4.15116	3.83084	3.98777	3.41057
11757643_x_at	SERPINE2	serpin peptidase inhibitor, clade E (nexin, plasminogen activator inhibitor type 1), member 2	1.56	up	0.65	down	Hs.38449.9	DC427430	Hs.38449	ENSG00000135919	5270	NP_001130000 /// NP_001130002 /// NP_006207	NM_001136528 /// NM_001136529 /// NM_001136530 /// NM_006216	0007275 // multicellular organismal development // inferred from electronic annotation /// 0007399 // nervous system development // inferred from electronic annotation /// 0007566 // embryo implantation // inferred from electronic annotation /// 0007596 // blood coagulation // inferred from electronic annotation /// 0008285 // negative regulation of cell proliferation // inferred from electronic …	0005576 // extracellular region // inferred from direct assay /// 0005576 // extracellular region // inferred from electronic annotation /// 0005615 // extracellular space // not recorded /// 0005615 // extracellular space // inferred from electronic annotation /// 0005624 // membrane fraction // inferred from electronic annotation /// 0005829 // cytosol // inferred from direct assay /// 0031012 …	0004867 // serine-type endopeptidase inhibitor activity // inferred from direct assay /// 0004867 // serine-type endopeptidase inhibitor activity // inferred from mutant phenotype /// 0004867 // serine-type endopeptidase inhibitor activity // inferred from electronic annotation /// 0005102 // receptor binding // inferred from physical interaction /// 0005102 // receptor binding // inferred from e…	---	7.91477	7.86995	8.13559	7.42088	7.3812	7.24256	7.42088	7.23064	7.38499
11724843_s_at	CISH	cytokine inducible SH2-containing protein	1.56	up	0.61	down	Hs.655334.1	BC031590.1	Hs.655334	ENSG00000114737	1154	NP_037456 /// NP_659508	NM_013324 /// NM_145071	0001558 // regulation of cell growth // non-traceable author statement /// 0007205 // protein kinase C-activating G-protein coupled receptor signaling pathway // inferred from electronic annotation /// 0009968 // negative regulation of signal transduction // inferred from electronic annotation /// 0016567 // protein ubiquitination // inferred from electronic annotation /// 0019221 // cytokine-med…	0005622 // intracellular // non-traceable author statement /// 0005622 // intracellular // inferred from electronic annotation /// 0005829 // cytosol // traceable author statement /// 0005886 // plasma membrane // inferred from electronic annotation	---	---	4.28521	4.36292	4.62302	3.75915	3.69604	3.95674	3.75681	3.75915	3.62028
11725178_at	KCTD11	potassium channel tetramerisation domain containing 11	1.57	up	0.63	down	Hs.592112.1	NM_001002914.2	Hs.592112	ENSG00000213859	147040	NP_001002914	NM_001002914	0007049 // cell cycle // inferred from electronic annotation /// 0007275 // multicellular organismal development // inferred from electronic annotation /// 0007399 // nervous system development // inferred from electronic annotation /// 0030154 // cell differentiation // inferred from electronic annotation /// 0040008 // regulation of growth // inferred from electronic annotation /// 0042127 // r…	0005737 // cytoplasm // inferred from electronic annotation	---	---	4.98501	5.12895	5.07864	4.483	4.48406	4.33073	4.28083	4.43709	4.483
11743733_s_at	RCAN1	regulator of calcineurin 1	1.57	up	0.64	down	Hs.282326.3	BQ015151	Hs.282326	ENSG00000159200	1827	NP_004405 /// NP_981962 /// NP_981963	NM_004414 /// NM_203417 /// NM_203418	0006355 // regulation of transcription, DNA-dependent // traceable author statement /// 0007165 // signal transduction // traceable author statement /// 0007417 // central nervous system development // traceable author statement /// 0007519 // skeletal muscle tissue development // inferred from electronic annotation /// 0008015 // blood circulation // traceable author statement /// 0009612 // res…	0005634 // nucleus // inferred from electronic annotation /// 0005634 // nucleus // traceable author statement /// 0005737 // cytoplasm // inferred from electronic annotation	0003677 // DNA binding // traceable author statement /// 0003700 // sequence-specific DNA binding transcription factor activity // traceable author statement /// 0005515 // protein binding // inferred from physical interaction	---	10.5397	10.3378	10.5849	9.8948	9.87797	9.80973	9.95748	9.58074	10.0001
11733796_s_at	RCAN1	regulator of calcineurin 1	1.57	up	0.64	down	Hs.282326.1	NM_203418.1	Hs.282326	ENSG00000159200	1827	NP_004405 /// NP_981962 /// NP_981963	NM_004414 /// NM_203417 /// NM_203418	0006355 // regulation of transcription, DNA-dependent // traceable author statement /// 0007165 // signal transduction // traceable author statement /// 0007417 // central nervous system development // traceable author statement /// 0007519 // skeletal muscle tissue development // inferred from electronic annotation /// 0008015 // blood circulation // traceable author statement /// 0009612 // res…	0005634 // nucleus // inferred from electronic annotation /// 0005634 // nucleus // traceable author statement /// 0005737 // cytoplasm // inferred from electronic annotation	0003677 // DNA binding // traceable author statement /// 0003700 // sequence-specific DNA binding transcription factor activity // traceable author statement /// 0005515 // protein binding // inferred from physical interaction	---	10.9617	10.7245	10.9955	10.2772	10.299	10.2271	10.3673	10.0113	10.3659
11741680_a_at	SERPINE2	serpin peptidase inhibitor, clade E (nexin, plasminogen activator inhibitor type 1), member 2	1.57	up	0.66	down	Hs.38449.2	AK295564.1	Hs.38449	ENSG00000135919	5270	NP_001130000 /// NP_001130002 /// NP_006207	NM_001136528 /// NM_001136529 /// NM_001136530 /// NM_006216	0007275 // multicellular organismal development // inferred from electronic annotation /// 0007399 // nervous system development // inferred from electronic annotation /// 0007566 // embryo implantation // inferred from electronic annotation /// 0007596 // blood coagulation // inferred from electronic annotation /// 0008285 // negative regulation of cell proliferation // inferred from electronic …	0005576 // extracellular region // inferred from direct assay /// 0005576 // extracellular region // inferred from electronic annotation /// 0005615 // extracellular space // not recorded /// 0005615 // extracellular space // inferred from electronic annotation /// 0005624 // membrane fraction // inferred from electronic annotation /// 0005829 // cytosol // inferred from direct assay /// 0031012 …	0004867 // serine-type endopeptidase inhibitor activity // inferred from direct assay /// 0004867 // serine-type endopeptidase inhibitor activity // inferred from mutant phenotype /// 0004867 // serine-type endopeptidase inhibitor activity // inferred from electronic annotation /// 0005102 // receptor binding // inferred from physical interaction /// 0005102 // receptor binding // inferred from e…	---	8.22132	7.85359	8.08764	7.52958	7.47245	7.27254	7.55452	7.31001	7.49534
11725167_at	MOB3B	MOB kinase activator 3B	1.57	up	0.72	down	Hs.369022.1	NM_024761.3	Hs.369022	ENSG00000120162	79817	NP_079037	NM_024761	---	---	0005515 // protein binding // inferred from physical interaction /// 0046872 // metal ion binding // inferred from electronic annotation	---	3.64603	3.27975	4.09354	3.11421	2.86978	3.15738	3.1443	3.25614	3.17546
11726784_a_at	LRFN5	leucine rich repeat and fibronectin type III domain containing 5	1.58	up	0.68	down	Hs.715685.1	NM_152447.3	Hs.136893	ENSG00000165379	145581	NP_689660	NM_152447	---	0016020 // membrane // inferred from electronic annotation /// 0016021 // integral to membrane // inferred from electronic annotation	---	---	4.53436	4.49727	4.82696	3.98771	4.16825	3.77717	4.0433	3.92881	4.24389
11759424_at	ANXA5	annexin A5	1.58	up	0.69	down	Hs.480653.1	AI269079	Hs.480653	ENSG00000164111	308	NP_001145	NM_001154	0006916 // anti-apoptosis // traceable author statement /// 0007165 // signal transduction // traceable author statement /// 0007596 // blood coagulation // inferred from electronic annotation /// 0007599 // hemostasis // inferred from electronic annotation /// 0010033 // response to organic substance // inferred from electronic annotation /// 0043065 // positive regulation of apoptotic process /…	0005622 // intracellular // inferred from direct assay /// 0005737 // cytoplasm // traceable author statement /// 0005737 // cytoplasm // inferred from electronic annotation /// 0005886 // plasma membrane // inferred from electronic annotation /// 0009897 // external side of plasma membrane // inferred from electronic annotation /// 0014704 // intercalated disc // inferred from electronic annotat…	0004859 // phospholipase inhibitor activity // traceable author statement /// 0005509 // calcium ion binding // inferred from electronic annotation /// 0005543 // phospholipid binding // traceable author statement /// 0005544 // calcium-dependent phospholipid binding // inferred from direct assay /// 0005544 // calcium-dependent phospholipid binding // inferred from electronic annotation /// 0030…	Prostaglandin_synthesis_regulation // GenMAPP	6.04119	6.31265	6.58765	5.6073	5.7452	5.68024	5.86877	5.58803	5.90521
11744656_x_at	ADC	arginine decarboxylase	1.59	up	0.76	down	Hs.101807.2	BC010449.1	Hs.101807	ENSG00000142920	113451	NP_443724	NM_052998	0006591 // ornithine metabolic process // inferred from electronic annotation /// 0006595 // polyamine metabolic process // traceable author statement /// 0006596 // polyamine biosynthetic process // inferred from electronic annotation /// 0007283 // spermatogenesis // non-traceable author statement /// 0034641 // cellular nitrogen compound metabolic process // traceable author statement /// 0044…	0005739 // mitochondrion // inferred from electronic annotation /// 0005829 // cytosol // traceable author statement	0003824 // catalytic activity // inferred from electronic annotation /// 0008792 // arginine decarboxylase activity // inferred from electronic annotation /// 0016829 // lyase activity // inferred from electronic annotation /// 0016831 // carboxy-lyase activity // inferred from electronic annotation	---	5.70751	5.76523	5.30388	4.93842	4.86897	5.01882	5.19606	5.19606	5.19606
11725794_at	PTGER4	prostaglandin E receptor 4 (subtype EP4)	1.59	up	0.81	down	Hs.199248.1	L28175.1	Hs.199248	ENSG00000171522	5734	NP_000949	NM_000958	0006955 // immune response // inferred from expression pattern /// 0007165 // signal transduction // inferred from electronic annotation /// 0007186 // G-protein coupled receptor signaling pathway // inferred from electronic annotation /// 0007188 // adenylate cyclase-modulating G-protein coupled receptor signaling pathway // inferred from direct assay /// 0007254 // JNK cascade // inferred from …	0005886 // plasma membrane // traceable author statement /// 0005886 // plasma membrane // inferred from electronic annotation /// 0016020 // membrane // inferred from electronic annotation /// 0016021 // integral to membrane // non-traceable author statement /// 0016021 // integral to membrane // inferred from electronic annotation	0004871 // signal transducer activity // inferred from electronic annotation /// 0004872 // receptor activity // inferred from electronic annotation /// 0004930 // G-protein coupled receptor activity // inferred from electronic annotation /// 0004955 // prostaglandin receptor activity // inferred from electronic annotation /// 0004957 // prostaglandin E receptor activity // inferred from direct a…	GPCRDB_Class_A_Rhodopsin-like // GenMAPP /// Prostaglandin_synthesis_regulation // GenMAPP /// Small_ligand_GPCRs // GenMAPP	6.73766	6.56354	6.13823	5.82064	5.81604	5.84758	6.18626	6.16349	6.16644
11735126_at	N4BP3	NEDD4 binding protein 3	1.59	up	0.8	down	Hs.101761.1	NM_015111.1	Hs.101761	ENSG00000145911	23138	NP_055926	NM_015111	---	0005737 // cytoplasm // inferred from electronic annotation /// 0016020 // membrane // inferred from electronic annotation /// 0030659 // cytoplasmic vesicle membrane // inferred from electronic annotation /// 0031410 // cytoplasmic vesicle // inferred from electronic annotation	---	---	3.10878	2.64933	3.21007	1.93926	2.49476	2.59386	2.49799	2.7828	2.69795
11751671_a_at	LGALS8	lectin, galactoside-binding, soluble, 8	1.6	up	0.77	down	Hs.4082.7	AK296061.1	Hs.4082	ENSG00000116977	3964	NP_006490 /// NP_963837 /// NP_963838 /// NP_963839	NM_006499 /// NM_201543 /// NM_201544 /// NM_201545	---	0005615 // extracellular space // traceable author statement /// 0005737 // cytoplasm // inferred from electronic annotation	0030246 // carbohydrate binding // inferred from electronic annotation /// 0030246 // carbohydrate binding // traceable author statement	---	7.7408	7.8588	7.35446	7.00924	6.98984	6.97672	7.38419	7.2781	7.16426
11741565_a_at	C1QTNF7	C1q and tumor necrosis factor related protein 7	1.6	up	0.72	down	Hs.153714.3	AF329839.1	Hs.153714	ENSG00000163145	114905	NP_001128642 /// NP_001128643 /// NP_114117	NM_001135170 /// NM_001135171 /// NM_031911	0051260 // protein homooligomerization // inferred from electronic annotation	0005576 // extracellular region // inferred from electronic annotation /// 0005581 // collagen // inferred from electronic annotation /// 0005615 // extracellular space // inferred from electronic annotation	---	---	2.78411	2.35608	2.74838	2.12825	1.97671	1.80061	2.05529	2.26898	2.12825
11741135_s_at	CHN1	chimerin (chimaerin) 1	1.6	up	0.68	down	Hs.654534.2	NM_001025201.2	Hs.380138	ENSG00000128656	1123	NP_001020372 /// NP_001193531 /// NP_001813	NM_001025201 /// NM_001206602 /// NM_001822 /// NR_038133	0007165 // signal transduction // inferred from electronic annotation /// 0007264 // small GTPase mediated signal transduction // traceable author statement /// 0007399 // nervous system development // inferred from electronic annotation /// 0008045 // motor axon guidance // inferred from sequence or structural similarity /// 0008045 // motor axon guidance // inferred from electronic annotation /…	0005622 // intracellular // inferred from electronic annotation /// 0005829 // cytosol // traceable author statement	0005070 // SH3/SH2 adaptor activity // traceable author statement /// 0005096 // GTPase activator activity // inferred from electronic annotation /// 0046872 // metal ion binding // inferred from electronic annotation /// 0046875 // ephrin receptor binding // inferred from electronic annotation	---	2.05593	2.56908	2.70577	1.67341	1.91078	1.77572	1.93742	1.93742	1.76396
11758498_at	DNM3	dynamin 3	1.61	up	0.53	down	Hs.675165.1	AW771646	Hs.654775	ENSG00000197959	26052	NP_001129599 /// NP_056384	NM_001136127 /// NM_015569	0006184 // GTP catabolic process // inferred from sequence or structural similarity /// 0006184 // GTP catabolic process // inferred from electronic annotation /// 0006897 // endocytosis // inferred from sequence or structural similarity /// 0006897 // endocytosis // inferred from electronic annotation /// 0007416 // synapse assembly // inferred from sequence or structural similarity /// 0046847 …	0005737 // cytoplasm // inferred from electronic annotation /// 0005739 // mitochondrion // inferred from electronic annotation /// 0005856 // cytoskeleton // inferred from electronic annotation /// 0005874 // microtubule // inferred from electronic annotation /// 0014069 // postsynaptic density // inferred from sequence or structural similarity /// 0043197 // dendritic spine // inferred from seq…	0000166 // nucleotide binding // inferred from electronic annotation /// 0003924 // GTPase activity // inferred from electronic annotation /// 0003924 // GTPase activity // inferred from sequence or structural similarity /// 0005515 // protein binding // inferred from physical interaction /// 0005525 // GTP binding // inferred from electronic annotation /// 0005543 // phospholipid binding // infe…	---	6.80319	6.65959	7.02998	6.2561	6.17387	6.07219	6.09433	5.81681	5.80864
11715465_at	IGFBP4	insulin-like growth factor binding protein 4	1.61	up	0.61	down	Hs.462998.1	NM_001552.2	Hs.462998	ENSG00000141753	3487	NP_001543	NM_001552	0001501 // skeletal system development // traceable author statement /// 0001558 // regulation of cell growth // inferred from electronic annotation /// 0006259 // DNA metabolic process // traceable author statement /// 0006954 // inflammatory response // inferred from electronic annotation /// 0007165 // signal transduction // traceable author statement /// 0008283 // cell proliferation // trace…	0005576 // extracellular region // traceable author statement /// 0005576 // extracellular region // inferred from electronic annotation /// 0005615 // extracellular space // inferred from electronic annotation	0005520 // insulin-like growth factor binding // inferred from electronic annotation /// 0019838 // growth factor binding // inferred from electronic annotation	Smooth_muscle_contraction // GenMAPP	4.61761	4.98962	4.82439	4.01598	4.2463	4.15931	4.08574	4.09317	4.1351
11730575_at	ZNF470	zinc finger protein 470	1.61	up	0.73	down	Hs.204449.1	BC136762.1	Hs.204449	ENSG00000197016	388566	NP_001001668	NM_001001668	0006351 // transcription, DNA-dependent // inferred from electronic annotation /// 0006355 // regulation of transcription, DNA-dependent // inferred from electronic annotation	0005622 // intracellular // inferred from electronic annotation /// 0005634 // nucleus // inferred from direct assay /// 0005634 // nucleus // inferred from electronic annotation /// 0005730 // nucleolus // inferred from direct assay	0003676 // nucleic acid binding // inferred from electronic annotation /// 0003677 // DNA binding // inferred from electronic annotation /// 0008270 // zinc ion binding // inferred from electronic annotation /// 0046872 // metal ion binding // inferred from electronic annotation	---	3.7704	3.09984	3.59365	2.65337	2.88726	2.92317	2.9333	3.11892	3.06151
11758522_s_at	CREM	cAMP responsive element modulator	1.62	up	0.63	down	Hs.600170.1	AI638068	Hs.200250	ENSG00000095794	1390	NP_001254491 /// NP_001254492 /// NP_001254493 /// NP_001254494 /// NP_001254495 /// NP_001254496 /// NP_001254497 /// NP_001254498 /// NP_001254499 /// NP_001872 /// NP_853549 /// NP_874386 /// NP_874387 /// NP_874388 /// NP_874389 /// NP_874390 /// NP_874391 /// NP_874392 /// NP_874393 /// NP_874394 /// NP_877570 /// NP_877571 /// NP_877572 /// NP_877573 /// NP_878270 /// NP_878273 /// NP_89882…	NM_001267562 /// NM_001267563 /// NM_001267564 /// NM_001267565 /// NM_001267566 /// NM_001267567 /// NM_001267568 /// NM_001267569 /// NM_001267570 /// NM_001881 /// NM_181571 /// NM_182717 /// NM_182718 /// NM_182719 /// NM_182720 /// NM_182721 /// NM_182722 /// NM_182723 /// NM_182724 /// NM_182725 /// NM_182769 /// NM_182770 /// NM_182771 /// NM_182772 /// NM_182850 /// NM_182853 /// NM_18301…	0006006 // glucose metabolic process // inferred from electronic annotation /// 0006351 // transcription, DNA-dependent // inferred from electronic annotation /// 0006355 // regulation of transcription, DNA-dependent // inferred from direct assay /// 0006355 // regulation of transcription, DNA-dependent // non-traceable author statement /// 0006355 // regulation of transcription, DNA-dependent //…	0005634 // nucleus // inferred from electronic annotation /// 0005634 // nucleus // non-traceable author statement /// 0005634 // nucleus // traceable author statement /// 0005667 // transcription factor complex // inferred from electronic annotation	0003677 // DNA binding // non-traceable author statement /// 0003677 // DNA binding // inferred from electronic annotation /// 0003700 // sequence-specific DNA binding transcription factor activity // inferred from electronic annotation /// 0005515 // protein binding // inferred from physical interaction /// 0008140 // cAMP response element binding protein binding // non-traceable author statemen…	---	5.53886	5.29408	5.88447	4.95918	4.90385	4.83252	4.96414	4.99423	4.73439
11732948_a_at	IDO2	indoleamine 2,3-dioxygenase 2	1.62	up	0.77	down	Hs.676257.1	NM_194294.2	Hs.676257	ENSG00000188676	169355	NP_919270	NM_194294	0006569 // tryptophan catabolic process // traceable author statement /// 0006569 // tryptophan catabolic process // inferred from electronic annotation /// 0019441 // tryptophan catabolic process to kynurenine // inferred from direct assay /// 0019441 // tryptophan catabolic process to kynurenine // inferred from electronic annotation /// 0019441 // tryptophan catabolic process to kynurenine // …	0005737 // cytoplasm // inferred from sequence or structural similarity /// 0005737 // cytoplasm // inferred from electronic annotation /// 0005829 // cytosol // traceable author statement	0004833 // tryptophan 2,3-dioxygenase activity // not recorded /// 0016491 // oxidoreductase activity // inferred from electronic annotation /// 0016702 // oxidoreductase activity, acting on single donors with incorporation of molecular oxygen, incorporation of two atoms of oxygen // inferred from electronic annotation /// 0020037 // heme binding // inferred from electronic annotation /// 0033754…	---	1.93742	2.64933	2.56594	1.53559	1.78587	1.81438	1.9458	2.0101	2.05871
11743732_a_at	RCAN1	regulator of calcineurin 1	1.63	up	0.6	down	Hs.282326.3	BQ015151	Hs.282326	ENSG00000159200	1827	NP_004405 /// NP_981962 /// NP_981963	NM_004414 /// NM_203417 /// NM_203418	0006355 // regulation of transcription, DNA-dependent // traceable author statement /// 0007165 // signal transduction // traceable author statement /// 0007417 // central nervous system development // traceable author statement /// 0007519 // skeletal muscle tissue development // inferred from electronic annotation /// 0008015 // blood circulation // traceable author statement /// 0009612 // res…	0005634 // nucleus // inferred from electronic annotation /// 0005634 // nucleus // traceable author statement /// 0005737 // cytoplasm // inferred from electronic annotation	0003677 // DNA binding // traceable author statement /// 0003700 // sequence-specific DNA binding transcription factor activity // traceable author statement /// 0005515 // protein binding // inferred from physical interaction	---	10.7378	10.4766	10.8626	9.99661	10.0719	9.95127	9.95198	9.80602	10.0719
11735591_x_at	MYO3B	myosin IIIB	1.63	up	0.71	down	Hs.671900.1	NM_138995.2	Hs.671900	ENSG00000071909	140469	NP_001077084 /// NP_001165113 /// NP_620482	NM_001083615 /// NM_001171642 /// NM_138995 /// NR_045682 /// NR_045683 /// NR_045684	0006468 // protein phosphorylation // inferred from electronic annotation /// 0007601 // visual perception // inferred from electronic annotation /// 0016310 // phosphorylation // inferred from electronic annotation /// 0050896 // response to stimulus // inferred from electronic annotation	0005737 // cytoplasm // inferred from electronic annotation /// 0005856 // cytoskeleton // inferred from electronic annotation /// 0016459 // myosin complex // inferred from electronic annotation	0000166 // nucleotide binding // inferred from electronic annotation /// 0003774 // motor activity // inferred from electronic annotation /// 0003779 // actin binding // inferred from electronic annotation /// 0004672 // protein kinase activity // inferred from electronic annotation /// 0004674 // protein serine/threonine kinase activity // inferred from electronic annotation /// 0005524 // ATP b…	---	1.65706	2.78282	2.33302	1.29631	1.65706	1.76396	1.76396	1.76396	1.76396
11735192_a_at	EMR2	egf-like module containing, mucin-like, hormone receptor-like 2	1.65	up	0.65	down	Hs.531619.1	BC127005.1	Hs.531619	ENSG00000127507	30817	NP_038475 /// NP_690880 /// NP_690881 /// NP_690882 /// NP_690883 /// NP_690884 /// NP_690885	NM_013447 /// NM_152916 /// NM_152917 /// NM_152918 /// NM_152919 /// NM_152920 /// NM_152921	0006954 // inflammatory response // inferred from electronic annotation /// 0007155 // cell adhesion // inferred from mutant phenotype /// 0007155 // cell adhesion // inferred from electronic annotation /// 0007165 // signal transduction // inferred from electronic annotation /// 0007166 // cell surface receptor signaling pathway // inferred from electronic annotation /// 0007186 // G-protein cou…	0005886 // plasma membrane // traceable author statement /// 0005886 // plasma membrane // inferred from electronic annotation /// 0016020 // membrane // inferred from electronic annotation /// 0016021 // integral to membrane // inferred from electronic annotation /// 0016021 // integral to membrane // traceable author statement /// 0031256 // leading edge membrane // inferred from direct assay /…	0004871 // signal transducer activity // inferred from electronic annotation /// 0004872 // receptor activity // inferred from electronic annotation /// 0004888 // transmembrane signaling receptor activity // inferred from electronic annotation /// 0004930 // G-protein coupled receptor activity // inferred from electronic annotation /// 0004930 // G-protein coupled receptor activity // traceable …	GPCRDB_Class_B_Secretin-like // GenMAPP /// GPCRDB_Other // GenMAPP	5.70544	5.33527	5.93664	4.97146	5.12895	4.77722	5.12895	4.96903	5.03304
11743063_x_at	PLAUR	plasminogen activator, urokinase receptor	1.66	up	0.6	down	Hs.466871.3	AY029180.1	Hs.466871	ENSG00000011422	5329	NP_001005376 /// NP_001005377 /// NP_002650	NM_001005376 /// NM_001005377 /// NM_002659	0006501 // C-terminal protein lipidation // traceable author statement /// 0006928 // cellular component movement // non-traceable author statement /// 0006935 // chemotaxis // traceable author statement /// 0007165 // signal transduction // traceable author statement /// 0007596 // blood coagulation // non-traceable author statement /// 0007596 // blood coagulation // traceable author statement …	0005576 // extracellular region // inferred from electronic annotation /// 0005788 // endoplasmic reticulum lumen // traceable author statement /// 0005789 // endoplasmic reticulum membrane // traceable author statement /// 0005886 // plasma membrane // traceable author statement /// 0005886 // plasma membrane // inferred from electronic annotation /// 0005887 // integral to plasma membrane // in…	0004872 // receptor activity // non-traceable author statement /// 0004872 // receptor activity // inferred from electronic annotation /// 0004872 // receptor activity // traceable author statement /// 0005515 // protein binding // inferred from physical interaction /// 0019899 // enzyme binding // inferred from physical interaction /// 0030377 // U-plasminogen activator receptor activity // non-…	---	11.2804	11.1177	11.0398	10.4047	10.4558	10.4405	10.302	10.4593	10.4734
11759661_at	MYO10	myosin X	1.66	up	0.58	down	Hs.481720.3	BC108736.1	Hs.481720	ENSG00000145555	4651	NP_036466	NM_012334	0006810 // transport // inferred from electronic annotation /// 0007165 // signal transduction // inferred from electronic annotation /// 0007411 // axon guidance // traceable author statement /// 0008360 // regulation of cell shape // inferred from mutant phenotype /// 0022409 // positive regulation of cell-cell adhesion // inferred from electronic annotation /// 0030705 // cytoskeleton-dependen…	0001726 // ruffle // inferred from electronic annotation /// 0005737 // cytoplasm // inferred from electronic annotation /// 0005829 // cytosol // inferred from electronic annotation /// 0005856 // cytoskeleton // inferred from electronic annotation /// 0005886 // plasma membrane // inferred from electronic annotation /// 0005938 // cell cortex // inferred from electronic annotation /// 0016020 /…	0000166 // nucleotide binding // inferred from electronic annotation /// 0003774 // motor activity // inferred from electronic annotation /// 0003779 // actin binding // inferred from electronic annotation /// 0005516 // calmodulin binding // inferred from electronic annotation /// 0005524 // ATP binding // inferred from electronic annotation /// 0005543 // phospholipid binding // inferred from e…	---	5.38446	5.45058	5.51519	4.79017	4.59898	4.8216	4.41371	4.79017	4.79017
11733797_a_at	RCAN1	regulator of calcineurin 1	1.66	up	0.58	down	Hs.282326.1	AK299444.1	Hs.282326	ENSG00000159200	1827	NP_004405 /// NP_981962 /// NP_981963	NM_004414 /// NM_203417 /// NM_203418	0006355 // regulation of transcription, DNA-dependent // traceable author statement /// 0007165 // signal transduction // traceable author statement /// 0007417 // central nervous system development // traceable author statement /// 0007519 // skeletal muscle tissue development // inferred from electronic annotation /// 0008015 // blood circulation // traceable author statement /// 0009612 // res…	0005634 // nucleus // inferred from electronic annotation /// 0005634 // nucleus // traceable author statement /// 0005737 // cytoplasm // inferred from electronic annotation	0003677 // DNA binding // traceable author statement /// 0003700 // sequence-specific DNA binding transcription factor activity // traceable author statement /// 0005515 // protein binding // inferred from physical interaction	---	8.95685	8.68343	8.56545	8.14381	7.99764	7.92249	7.93804	7.90566	8.02232
11715691_s_at	ZFP36	zinc finger protein 36, C3H type, homolog (mouse)	1.68	up	0.57	down	Hs.534052.1	NM_003407.2	Hs.534052	ENSG00000128016	7538	NP_003398	NM_003407	0000122 // negative regulation of transcription from RNA polymerase II promoter // inferred from mutant phenotype /// 0000122 // negative regulation of transcription from RNA polymerase II promoter // inferred from electronic annotation /// 0000288 // nuclear-transcribed mRNA catabolic process, deadenylation-dependent decay // inferred from electronic annotation /// 0000289 // nuclear-transcribed…	0005634 // nucleus // inferred from direct assay /// 0005634 // nucleus // inferred from electronic annotation /// 0005737 // cytoplasm // inferred from direct assay /// 0005737 // cytoplasm // inferred from electronic annotation /// 0005737 // cytoplasm // traceable author statement /// 0005829 // cytosol // inferred from direct assay /// 0005829 // cytosol // traceable author statement /// 0005…	0003676 // nucleic acid binding // inferred from electronic annotation /// 0003677 // DNA binding // inferred from electronic annotation /// 0003727 // single-stranded RNA binding // traceable author statement /// 0003729 // mRNA binding // inferred from direct assay /// 0003729 // mRNA binding // inferred from electronic annotation /// 0005515 // protein binding // inferred from physical interac…	---	9.59941	9.4431	9.47379	8.77604	8.77064	8.79754	8.88382	8.66567	8.51785
11754977_x_at	CTSB	cathepsin B	1.68	up	0.62	down	Hs.520898.9	CR614817.1	Hs.520898	ENSG00000164733	1508	NP_001899 /// NP_680090 /// NP_680091 /// NP_680092 /// NP_680093	NM_001908 /// NM_147780 /// NM_147781 /// NM_147782 /// NM_147783	0006508 // proteolysis // inferred from direct assay /// 0006508 // proteolysis // inferred from electronic annotation /// 0006508 // proteolysis // traceable author statement /// 0006914 // autophagy // inferred from electronic annotation /// 0006950 // response to stress // inferred from electronic annotation /// 0007519 // skeletal muscle tissue development // inferred from electronic annotati…	0005576 // extracellular region // inferred from electronic annotation /// 0005615 // extracellular space // inferred from sequence or structural similarity /// 0005615 // extracellular space // inferred from electronic annotation /// 0005622 // intracellular // traceable author statement /// 0005625 // soluble fraction // inferred from electronic annotation /// 0005737 // cytoplasm // inferred f…	0004175 // endopeptidase activity // inferred from electronic annotation /// 0004197 // cysteine-type endopeptidase activity // inferred from direct assay /// 0004197 // cysteine-type endopeptidase activity // inferred from electronic annotation /// 0004197 // cysteine-type endopeptidase activity // traceable author statement /// 0005515 // protein binding // inferred from physical interaction //…	---	10.6655	10.4735	10.2462	9.78943	9.77084	9.63728	9.77188	9.86653	9.65828
11750076_a_at	SNAP25	synaptosomal-associated protein, 25kDa	1.68	up	0.65	down	Hs.167317.2	BT019684.1	Hs.167317	ENSG00000132639	6616	NP_003072 /// NP_570824	NM_003081 /// NM_130811	0001504 // neurotransmitter uptake // non-traceable author statement /// 0006112 // energy reserve metabolic process // traceable author statement /// 0007268 // synaptic transmission // non-traceable author statement /// 0007268 // synaptic transmission // traceable author statement /// 0007269 // neurotransmitter secretion // non-traceable author statement /// 0007269 // neurotransmitter secret…	0005625 // soluble fraction // inferred from electronic annotation /// 0005737 // cytoplasm // inferred from electronic annotation /// 0005768 // endosome // inferred from electronic annotation /// 0005802 // trans-Golgi network // inferred from electronic annotation /// 0005886 // plasma membrane // traceable author statement /// 0005886 // plasma membrane // inferred from electronic annotation …	0000149 // SNARE binding // inferred from electronic annotation /// 0005249 // voltage-gated potassium channel activity // inferred from electronic annotation /// 0005515 // protein binding // inferred from physical interaction /// 0017022 // myosin binding // inferred from electronic annotation /// 0017075 // syntaxin-1 binding // inferred from electronic annotation /// 0019904 // protein domain…	---	2.44324	1.67577	2.40286	1.32498	1.62506	1.38705	1.67577	1.51788	1.43709
11743062_a_at	PLAUR	plasminogen activator, urokinase receptor	1.69	up	0.63	down	Hs.466871.3	AY029180.1	Hs.466871	ENSG00000011422	5329	NP_001005376 /// NP_001005377 /// NP_002650	NM_001005376 /// NM_001005377 /// NM_002659	0006501 // C-terminal protein lipidation // traceable author statement /// 0006928 // cellular component movement // non-traceable author statement /// 0006935 // chemotaxis // traceable author statement /// 0007165 // signal transduction // traceable author statement /// 0007596 // blood coagulation // non-traceable author statement /// 0007596 // blood coagulation // traceable author statement …	0005576 // extracellular region // inferred from electronic annotation /// 0005788 // endoplasmic reticulum lumen // traceable author statement /// 0005789 // endoplasmic reticulum membrane // traceable author statement /// 0005886 // plasma membrane // traceable author statement /// 0005886 // plasma membrane // inferred from electronic annotation /// 0005887 // integral to plasma membrane // in…	0004872 // receptor activity // non-traceable author statement /// 0004872 // receptor activity // inferred from electronic annotation /// 0004872 // receptor activity // traceable author statement /// 0005515 // protein binding // inferred from physical interaction /// 0019899 // enzyme binding // inferred from physical interaction /// 0030377 // U-plasminogen activator receptor activity // non-…	---	11.2722	11.2921	11.111	10.484	10.5118	10.4583	10.518	10.5789	10.5789
11750994_a_at	SYAP1	synapse associated protein 1	1.69	up	0.63	down	Hs.605178.4	AK295322.1	Hs.732613	ENSG00000169895	94056	NP_116185	NM_032796 /// NR_033181	---	0005634 // nucleus // inferred from electronic annotation	---	---	5.84629	5.76924	6.01571	5.05396	5.29736	5.06835	5.19242	5.15508	5.29736
11741679_x_at	SERPINE2	serpin peptidase inhibitor, clade E (nexin, plasminogen activator inhibitor type 1), member 2	1.69	up	0.67	down	Hs.38449.2	NM_001136530.1	Hs.38449	---	5270	NP_001130000 /// NP_001130002 /// NP_006207	NM_001136528 /// NM_001136529 /// NM_001136530 /// NM_006216	0007275 // multicellular organismal development // inferred from electronic annotation /// 0007399 // nervous system development // inferred from electronic annotation /// 0007566 // embryo implantation // inferred from electronic annotation /// 0007596 // blood coagulation // inferred from electronic annotation /// 0008285 // negative regulation of cell proliferation // inferred from electronic …	0005576 // extracellular region // inferred from direct assay /// 0005576 // extracellular region // inferred from electronic annotation /// 0005615 // extracellular space // not recorded /// 0005615 // extracellular space // inferred from electronic annotation /// 0005624 // membrane fraction // inferred from electronic annotation /// 0005829 // cytosol // inferred from direct assay /// 0031012 …	0004867 // serine-type endopeptidase inhibitor activity // inferred from direct assay /// 0004867 // serine-type endopeptidase inhibitor activity // inferred from mutant phenotype /// 0004867 // serine-type endopeptidase inhibitor activity // inferred from electronic annotation /// 0005102 // receptor binding // inferred from physical interaction /// 0005102 // receptor binding // inferred from e…	---	6.95797	6.61327	6.97287	6.14957	6.09828	6.09699	6.23443	6.04418	6.50059
11731116_a_at	PLEKHA8P1	pleckstrin homology domain containing, family A member 8 pseudogene 1	1.71	up	0.79	down	Hs.558495.1	NM_015899.1	Hs.558495	ENSG00000134297	51054	---	NM_015899 /// NR_037144	0006810 // transport // inferred from electronic annotation /// 0015031 // protein transport // inferred from electronic annotation /// 0046836 // glycolipid transport // inferred from electronic annotation	0005737 // cytoplasm // inferred from electronic annotation	0005543 // phospholipid binding // inferred from electronic annotation /// 0017089 // glycolipid transporter activity // inferred from electronic annotation /// 0051861 // glycolipid binding // inferred from electronic annotation	---	2.74177	3.35388	3.33194	2.4268	2.50658	2.22672	2.77037	2.81218	2.83573
11731026_a_at	CREM	cAMP responsive element modulator	1.72	up	0.51	down	Hs.200250.2	NM_183013.1	Hs.200250	ENSG00000095794	1390	NP_001254491 /// NP_001254492 /// NP_001254493 /// NP_001254494 /// NP_001254495 /// NP_001254496 /// NP_001254497 /// NP_001254498 /// NP_001254499 /// NP_001872 /// NP_853549 /// NP_874386 /// NP_874387 /// NP_874388 /// NP_874389 /// NP_874390 /// NP_874391 /// NP_874392 /// NP_874393 /// NP_874394 /// NP_877570 /// NP_877571 /// NP_877572 /// NP_877573 /// NP_878270 /// NP_878273 /// NP_89882…	NM_001267562 /// NM_001267563 /// NM_001267564 /// NM_001267565 /// NM_001267566 /// NM_001267567 /// NM_001267568 /// NM_001267569 /// NM_001267570 /// NM_001881 /// NM_181571 /// NM_182717 /// NM_182718 /// NM_182719 /// NM_182720 /// NM_182721 /// NM_182722 /// NM_182723 /// NM_182724 /// NM_182725 /// NM_182769 /// NM_182770 /// NM_182771 /// NM_182772 /// NM_182850 /// NM_182853 /// NM_18301…	0006006 // glucose metabolic process // inferred from electronic annotation /// 0006351 // transcription, DNA-dependent // inferred from electronic annotation /// 0006355 // regulation of transcription, DNA-dependent // inferred from direct assay /// 0006355 // regulation of transcription, DNA-dependent // non-traceable author statement /// 0006355 // regulation of transcription, DNA-dependent //…	0005634 // nucleus // inferred from electronic annotation /// 0005634 // nucleus // non-traceable author statement /// 0005634 // nucleus // traceable author statement /// 0005667 // transcription factor complex // inferred from electronic annotation	0003677 // DNA binding // non-traceable author statement /// 0003677 // DNA binding // inferred from electronic annotation /// 0003700 // sequence-specific DNA binding transcription factor activity // inferred from electronic annotation /// 0005515 // protein binding // inferred from physical interaction /// 0008140 // cAMP response element binding protein binding // non-traceable author statemen…	---	3.93115	4.13099	4.15931	3.38557	3.26783	3.27446	3.48578	2.67196	3.14114
11724770_s_at	FCGR2A	Fc fragment of IgG, low affinity IIa, receptor (CD32) /// Fc fragment of IgG, low affinity IIc, receptor for (CD32) (gene/pseudogene)	1.73	up	0.66	down	Hs.352642.1	J03619.1	Hs.713617	ENSG00000143226	2212 /// 9103	NP_001129691 /// NP_067674 /// NP_963857	NM_001005410 /// NM_001005411 /// NM_001005412 /// NM_001136219 /// NM_021642 /// NM_201563 /// NR_047648	0006955 // immune response // non-traceable author statement	0005737 // cytoplasm // inferred from electronic annotation /// 0005886 // plasma membrane // inferred from electronic annotation /// 0005886 // plasma membrane // non-traceable author statement /// 0016020 // membrane // inferred from electronic annotation /// 0016021 // integral to membrane // non-traceable author statement /// 0016021 // integral to membrane // inferred from electronic annotat…	0004872 // receptor activity // inferred from electronic annotation /// 0004888 // transmembrane signaling receptor activity // non-traceable author statement /// 0005515 // protein binding // inferred from physical interaction /// 0019864 // IgG binding // inferred from electronic annotation	---	6.56803	6.46589	6.52696	5.60444	5.70187	5.93053	5.89624	6.12383	5.7675
11742818_a_at	PLAUR	plasminogen activator, urokinase receptor	1.73	up	0.62	down	Hs.466871.2	CR456952.1	Hs.466871	ENSG00000011422	5329	NP_001005376 /// NP_001005377 /// NP_002650	NM_001005376 /// NM_001005377 /// NM_002659	0006501 // C-terminal protein lipidation // traceable author statement /// 0006928 // cellular component movement // non-traceable author statement /// 0006935 // chemotaxis // traceable author statement /// 0007165 // signal transduction // traceable author statement /// 0007596 // blood coagulation // non-traceable author statement /// 0007596 // blood coagulation // traceable author statement …	0005576 // extracellular region // inferred from electronic annotation /// 0005788 // endoplasmic reticulum lumen // traceable author statement /// 0005789 // endoplasmic reticulum membrane // traceable author statement /// 0005886 // plasma membrane // traceable author statement /// 0005886 // plasma membrane // inferred from electronic annotation /// 0005887 // integral to plasma membrane // in…	0004872 // receptor activity // non-traceable author statement /// 0004872 // receptor activity // inferred from electronic annotation /// 0004872 // receptor activity // traceable author statement /// 0005515 // protein binding // inferred from physical interaction /// 0019899 // enzyme binding // inferred from physical interaction /// 0030377 // U-plasminogen activator receptor activity // non-…	---	10.7817	10.7513	10.2638	9.82852	9.87258	9.78851	9.81644	9.93972	9.93972
11730722_a_at	NCAM1	neural cell adhesion molecule 1	1.73	up	0.69	down	Hs.503878.2	BC047244.1	Hs.701361	ENSG00000149294 /// ENSG00000262279	4684	NP_000606 /// NP_001070150 /// NP_001229536 /// NP_001229537 /// NP_851996	NM_000615 /// NM_001076682 /// NM_001242607 /// NM_001242608 /// NM_181351	0007155 // cell adhesion // non-traceable author statement /// 0007155 // cell adhesion // inferred from electronic annotation /// 0007166 // cell surface receptor signaling pathway // inferred from electronic annotation /// 0007411 // axon guidance // traceable author statement /// 0019221 // cytokine-mediated signaling pathway // traceable author statement /// 0034109 // homotypic cell-cell adh…	0000139 // Golgi membrane // traceable author statement /// 0005576 // extracellular region // inferred from electronic annotation /// 0005886 // plasma membrane // traceable author statement /// 0005886 // plasma membrane // inferred from electronic annotation /// 0009897 // external side of plasma membrane // inferred from direct assay /// 0009897 // external side of plasma membrane // inferred…	---	---	5.11239	4.20561	4.95908	3.98228	3.78336	4.20561	4.20561	4.20561	4.24061
11749890_x_at	SYAP1	synapse associated protein 1	1.75	up	0.63	down	Hs.605178.3	AK303783.1	Hs.732613	ENSG00000169895	94056	NP_116185	NM_032796 /// NR_033181	---	0005634 // nucleus // inferred from electronic annotation	---	---	7.23161	7.33805	7.1834	6.50094	6.45051	6.42798	6.69252	6.3843	6.69252
11746740_a_at	CTTN	cortactin	1.77	up	0.48	down	Hs.596164.3	BC033889.1	Hs.596164	ENSG00000085733	2017	NP_001171669 /// NP_005222 /// NP_612632	NM_001184740 /// NM_005231 /// NM_138565	---	0001726 // ruffle // inferred from sequence or structural similarity /// 0001726 // ruffle // inferred from electronic annotation /// 0005625 // soluble fraction // traceable author statement /// 0005737 // cytoplasm // inferred from direct assay /// 0005737 // cytoplasm // inferred from sequence or structural similarity /// 0005737 // cytoplasm // inferred from electronic annotation /// 0005856 …	0005515 // protein binding // inferred from physical interaction	---	6.52339	6.53562	6.58793	5.70131	5.76648	5.76648	5.68353	5.23009	5.59124
11745716_s_at	CAV1	caveolin 1, caveolae protein, 22kDa	1.77	up	0.56	down	Hs.74034.2	AB209926.1	Hs.74034	ENSG00000105974	857	NP_001166366 /// NP_001166367 /// NP_001166368 /// NP_001744	NM_001172895 /// NM_001172896 /// NM_001172897 /// NM_001753	0000122 // negative regulation of transcription from RNA polymerase II promoter // inferred from sequence or structural similarity /// 0000122 // negative regulation of transcription from RNA polymerase II promoter // inferred from electronic annotation /// 0000165 // MAPK cascade // inferred from electronic annotation /// 0000188 // inactivation of MAPK activity // inferred from sequence or stru…	0000139 // Golgi membrane // inferred from direct assay /// 0000139 // Golgi membrane // traceable author statement /// 0000139 // Golgi membrane // inferred from electronic annotation /// 0000299 // integral to membrane of membrane fraction // inferred from electronic annotation /// 0002080 // acrosomal membrane // inferred from electronic annotation /// 0005622 // intracellular // inferred from…	0000149 // SNARE binding // inferred from electronic annotation /// 0005102 // receptor binding // inferred from physical interaction /// 0005113 // patched binding // inferred from physical interaction /// 0005198 // structural molecule activity // inferred from direct assay /// 0005515 // protein binding // inferred from physical interaction /// 0015485 // cholesterol binding // traceable autho…	Integrin-mediated_cell_adhesion_KEGG // GenMAPP	7.22837	7.34767	7.41914	6.57813	6.55214	6.45903	6.59312	6.45903	6.45564
11757442_a_at	SERPINE2	serpin peptidase inhibitor, clade E (nexin, plasminogen activator inhibitor type 1), member 2	1.77	up	0.61	down	Hs.38449.6	BI764039	Hs.38449	ENSG00000135919	5270	NP_001130000 /// NP_001130002 /// NP_006207	NM_001136528 /// NM_001136529 /// NM_001136530 /// NM_006216	0007275 // multicellular organismal development // inferred from electronic annotation /// 0007399 // nervous system development // inferred from electronic annotation /// 0007566 // embryo implantation // inferred from electronic annotation /// 0007596 // blood coagulation // inferred from electronic annotation /// 0008285 // negative regulation of cell proliferation // inferred from electronic …	0005576 // extracellular region // inferred from direct assay /// 0005576 // extracellular region // inferred from electronic annotation /// 0005615 // extracellular space // not recorded /// 0005615 // extracellular space // inferred from electronic annotation /// 0005624 // membrane fraction // inferred from electronic annotation /// 0005829 // cytosol // inferred from direct assay /// 0031012 …	0004867 // serine-type endopeptidase inhibitor activity // inferred from direct assay /// 0004867 // serine-type endopeptidase inhibitor activity // inferred from mutant phenotype /// 0004867 // serine-type endopeptidase inhibitor activity // inferred from electronic annotation /// 0005102 // receptor binding // inferred from physical interaction /// 0005102 // receptor binding // inferred from e…	---	9.07508	8.88363	9.22799	8.27038	8.29429	8.21049	8.33475	8.23009	8.45946
11726967_a_at	COL22A1	collagen, type XXII, alpha 1	1.77	up	0.45	down	Hs.117169.1	NM_152888.1	Hs.117169	ENSG00000169436	169044	NP_690848	NM_152888	---	0005576 // extracellular region // inferred from electronic annotation /// 0005578 // proteinaceous extracellular matrix // inferred from electronic annotation /// 0005581 // collagen // inferred from electronic annotation /// 0005737 // cytoplasm // inferred from electronic annotation	---	---	7.18847	7.00518	7.46559	6.41601	6.41601	6.41601	6.17216	6.10661	5.96686
11736478_a_at	ELL2	elongation factor, RNA polymerase II, 2	1.78	up	0.61	down	Hs.192221.1	BX107226	Hs.192221	ENSG00000118985	22936	NP_036213	NM_012081	0006351 // transcription, DNA-dependent // inferred from electronic annotation /// 0006355 // regulation of transcription, DNA-dependent // inferred from electronic annotation /// 0006368 // transcription elongation from RNA polymerase II promoter // inferred from electronic annotation /// 0006368 // transcription elongation from RNA polymerase II promoter // traceable author statement /// 000641…	0005634 // nucleus // inferred from direct assay /// 0005634 // nucleus // inferred from electronic annotation /// 0005730 // nucleolus // inferred from direct assay /// 0008023 // transcription elongation factor complex // inferred from electronic annotation /// 0008023 // transcription elongation factor complex // traceable author statement	0003746 // translation elongation factor activity // inferred from electronic annotation	---	5.58135	5.55991	5.49099	4.84592	4.84566	4.50678	4.88342	4.86829	4.71824
11749526_a_at	STK38L	serine/threonine kinase 38 like	1.79	up	0.65	down	Hs.184523.3	AK304862.1	Hs.184523	ENSG00000211455	23012	NP_055815	NM_015000	0006468 // protein phosphorylation // inferred from direct assay /// 0006468 // protein phosphorylation // inferred from electronic annotation /// 0007243 // intracellular protein kinase cascade // inferred from direct assay /// 0016310 // phosphorylation // inferred from electronic annotation /// 0051128 // regulation of cellular component organization // inferred from sequence or structural sim…	0005634 // nucleus // inferred from direct assay /// 0005730 // nucleolus // inferred from direct assay /// 0005737 // cytoplasm // inferred from direct assay /// 0005737 // cytoplasm // inferred from electronic annotation /// 0005856 // cytoskeleton // inferred from electronic annotation /// 0005886 // plasma membrane // inferred from direct assay /// 0015629 // actin cytoskeleton // inferred fr…	0000166 // nucleotide binding // inferred from electronic annotation /// 0000287 // magnesium ion binding // inferred from direct assay /// 0003779 // actin binding // inferred from electronic annotation /// 0004672 // protein kinase activity // inferred from electronic annotation /// 0004674 // protein serine/threonine kinase activity // inferred from direct assay /// 0004674 // protein serine/t…	---	7.26703	6.98326	7.2682	6.3791	6.41864	6.26247	6.6101	6.45023	6.6101
11748720_a_at	USP28	ubiquitin specific peptidase 28	1.79	up	0.69	down	Hs.503891.2	AK304770.1	Hs.503891	ENSG00000048028	57646	NP_065937	NM_020886	0000077 // DNA damage checkpoint // inferred from mutant phenotype /// 0006281 // DNA repair // inferred from electronic annotation /// 0006508 // proteolysis // inferred from electronic annotation /// 0006511 // ubiquitin-dependent protein catabolic process // inferred from electronic annotation /// 0006974 // response to DNA damage stimulus // inferred from direct assay /// 0006974 // response …	0005634 // nucleus // inferred from direct assay /// 0005634 // nucleus // inferred from electronic annotation /// 0005654 // nucleoplasm // inferred from direct assay /// 0005654 // nucleoplasm // inferred from electronic annotation /// 0005730 // nucleolus // inferred from direct assay /// 0043234 // protein complex // inferred from direct assay	0004221 // ubiquitin thiolesterase activity // inferred from electronic annotation /// 0004221 // ubiquitin thiolesterase activity // inferred from mutant phenotype /// 0004843 // ubiquitin-specific protease activity // inferred from direct assay /// 0005515 // protein binding // inferred from physical interaction /// 0008233 // peptidase activity // inferred from electronic annotation /// 000823…	---	5.35087	5.08149	5.36892	4.35105	4.5664	4.43414	4.69545	4.7985	4.69545
11742864_at	RLF	rearranged L-myc fusion	1.79	up	0.79	down	Hs.205627.1	AW471117	Hs.205627	ENSG00000117000	6018	NP_036553	NM_012421	0006351 // transcription, DNA-dependent // inferred from electronic annotation /// 0006355 // regulation of transcription, DNA-dependent // non-traceable author statement /// 0006355 // regulation of transcription, DNA-dependent // inferred from electronic annotation /// 0009294 // DNA mediated transformation // non-traceable author statement /// 0015074 // DNA integration // inferred from direct…	0005622 // intracellular // inferred from electronic annotation /// 0005634 // nucleus // inferred by curator /// 0005634 // nucleus // inferred from electronic annotation	0003676 // nucleic acid binding // inferred from electronic annotation /// 0003677 // DNA binding // non-traceable author statement /// 0003677 // DNA binding // inferred from electronic annotation /// 0005515 // protein binding // inferred from physical interaction /// 0008270 // zinc ion binding // inferred from electronic annotation /// 0008270 // zinc ion binding // traceable author statement…	---	9.01004	8.97689	8.43543	8.05434	8.0405	7.87782	8.45326	8.5634	8.36968
11737490_a_at	IL36B	interleukin 36, beta	1.79	up	0.67	down	Hs.278909.1	BC101831.1	Hs.278909	ENSG00000136696	27177	NP_055253 /// NP_775270	NM_014438 /// NM_173178	0006955 // immune response // non-traceable author statement	0005576 // extracellular region // traceable author statement /// 0005576 // extracellular region // inferred from electronic annotation /// 0005615 // extracellular space // inferred from electronic annotation	0005125 // cytokine activity // inferred from electronic annotation /// 0005149 // interleukin-1 receptor binding // non-traceable author statement /// 0005149 // interleukin-1 receptor binding // traceable author statement	---	3.57966	2.862	3.38557	2.60658	2.49195	2.26687	2.6389	2.82699	2.6389
11750361_a_at	SLAMF1	signaling lymphocytic activation molecule family member 1	1.8	up	0.76	down	Hs.523660.3	AK304237.1	Hs.523660	ENSG00000117090	6504	NP_003028	NM_003037	0008284 // positive regulation of cell proliferation // traceable author statement /// 0044419 // interspecies interaction between organisms // inferred from electronic annotation /// 0046649 // lymphocyte activation // inferred from electronic annotation	0005886 // plasma membrane // inferred from electronic annotation /// 0009897 // external side of plasma membrane // inferred from electronic annotation /// 0009986 // cell surface // inferred from electronic annotation /// 0016020 // membrane // inferred from electronic annotation /// 0016021 // integral to membrane // inferred from electronic annotation	0003823 // antigen binding // traceable author statement /// 0004872 // receptor activity // inferred from electronic annotation /// 0004888 // transmembrane signaling receptor activity // traceable author statement /// 0005515 // protein binding // inferred from physical interaction	---	4.19939	4.15931	4.08574	3.22449	3.47097	3.25979	3.53982	4.05696	3.66724
11715584_a_at	CAV1	caveolin 1, caveolae protein, 22kDa	1.8	up	0.58	down	Hs.74034.1	BC009685.1	Hs.74034	ENSG00000105974	857	NP_001166366 /// NP_001166367 /// NP_001166368 /// NP_001744	NM_001172895 /// NM_001172896 /// NM_001172897 /// NM_001753	0000122 // negative regulation of transcription from RNA polymerase II promoter // inferred from sequence or structural similarity /// 0000122 // negative regulation of transcription from RNA polymerase II promoter // inferred from electronic annotation /// 0000165 // MAPK cascade // inferred from electronic annotation /// 0000188 // inactivation of MAPK activity // inferred from sequence or stru…	0000139 // Golgi membrane // inferred from direct assay /// 0000139 // Golgi membrane // traceable author statement /// 0000139 // Golgi membrane // inferred from electronic annotation /// 0000299 // integral to membrane of membrane fraction // inferred from electronic annotation /// 0002080 // acrosomal membrane // inferred from electronic annotation /// 0005622 // intracellular // inferred from…	0000149 // SNARE binding // inferred from electronic annotation /// 0005102 // receptor binding // inferred from physical interaction /// 0005113 // patched binding // inferred from physical interaction /// 0005198 // structural molecule activity // inferred from direct assay /// 0005515 // protein binding // inferred from physical interaction /// 0015485 // cholesterol binding // traceable autho…	Integrin-mediated_cell_adhesion_KEGG // GenMAPP	7.38544	7.20269	7.50402	6.49339	6.61179	6.5027	6.55275	6.61179	6.56356
11745715_a_at	CAV1	caveolin 1, caveolae protein, 22kDa	1.8	up	0.58	down	Hs.74034.2	EF649774.1	Hs.74034	ENSG00000105974	857	NP_001166366 /// NP_001166367 /// NP_001166368 /// NP_001744	NM_001172895 /// NM_001172896 /// NM_001172897 /// NM_001753	0000122 // negative regulation of transcription from RNA polymerase II promoter // inferred from sequence or structural similarity /// 0000122 // negative regulation of transcription from RNA polymerase II promoter // inferred from electronic annotation /// 0000165 // MAPK cascade // inferred from electronic annotation /// 0000188 // inactivation of MAPK activity // inferred from sequence or stru…	0000139 // Golgi membrane // inferred from direct assay /// 0000139 // Golgi membrane // traceable author statement /// 0000139 // Golgi membrane // inferred from electronic annotation /// 0000299 // integral to membrane of membrane fraction // inferred from electronic annotation /// 0002080 // acrosomal membrane // inferred from electronic annotation /// 0005622 // intracellular // inferred from…	0000149 // SNARE binding // inferred from electronic annotation /// 0005102 // receptor binding // inferred from physical interaction /// 0005113 // patched binding // inferred from physical interaction /// 0005198 // structural molecule activity // inferred from direct assay /// 0005515 // protein binding // inferred from physical interaction /// 0015485 // cholesterol binding // traceable autho…	Integrin-mediated_cell_adhesion_KEGG // GenMAPP	7.38544	7.20269	7.50402	6.49339	6.61179	6.5027	6.55275	6.61179	6.56356
11727906_at	MMP10	matrix metallopeptidase 10 (stromelysin 2)	1.8	up	0.41	down	Hs.2258.1	NM_002425.1	Hs.2258	ENSG00000166670	4319	NP_002416	NM_002425	0006508 // proteolysis // inferred from electronic annotation /// 0006508 // proteolysis // traceable author statement /// 0008152 // metabolic process // inferred from electronic annotation /// 0022617 // extracellular matrix disassembly // traceable author statement /// 0030198 // extracellular matrix organization // traceable author statement /// 0030334 // regulation of cell migration // infe…	0005576 // extracellular region // traceable author statement /// 0005576 // extracellular region // inferred from electronic annotation /// 0005578 // proteinaceous extracellular matrix // inferred from electronic annotation /// 0005578 // proteinaceous extracellular matrix // traceable author statement /// 0005615 // extracellular space // traceable author statement /// 0031012 // extracellular…	0004222 // metalloendopeptidase activity // inferred from electronic annotation /// 0004222 // metalloendopeptidase activity // traceable author statement /// 0005509 // calcium ion binding // inferred from electronic annotation /// 0008233 // peptidase activity // inferred from electronic annotation /// 0008237 // metallopeptidase activity // inferred from electronic annotation /// 0008270 // zi…	Matrix_Metalloproteinases // GenMAPP	3.27864	3.46309	3.82082	2.62422	2.67054	2.79047	2.1192	2.33328	2.23779
11757013_x_at	CAV1	caveolin 1, caveolae protein, 22kDa	1.81	up	0.55	down	Hs.74034.5	EF179101.1	Hs.74034	ENSG00000105974	857	NP_001166366 /// NP_001166367 /// NP_001166368 /// NP_001744	NM_001172895 /// NM_001172896 /// NM_001172897 /// NM_001753	0000122 // negative regulation of transcription from RNA polymerase II promoter // inferred from sequence or structural similarity /// 0000122 // negative regulation of transcription from RNA polymerase II promoter // inferred from electronic annotation /// 0000165 // MAPK cascade // inferred from electronic annotation /// 0000188 // inactivation of MAPK activity // inferred from sequence or stru…	0000139 // Golgi membrane // inferred from direct assay /// 0000139 // Golgi membrane // traceable author statement /// 0000139 // Golgi membrane // inferred from electronic annotation /// 0000299 // integral to membrane of membrane fraction // inferred from electronic annotation /// 0002080 // acrosomal membrane // inferred from electronic annotation /// 0005622 // intracellular // inferred from…	0000149 // SNARE binding // inferred from electronic annotation /// 0005102 // receptor binding // inferred from physical interaction /// 0005113 // patched binding // inferred from physical interaction /// 0005198 // structural molecule activity // inferred from direct assay /// 0005515 // protein binding // inferred from physical interaction /// 0015485 // cholesterol binding // traceable autho…	Integrin-mediated_cell_adhesion_KEGG // GenMAPP	6.53845	6.56797	6.63569	5.78011	5.76985	5.67655	5.69144	5.76784	5.70282
11730581_a_at	HECW2	HECT, C2 and WW domain containing E3 ubiquitin protein ligase 2	1.81	up	0.64	down	Hs.654742.1	BC117194.1	Hs.654742	ENSG00000138411	57520	NP_065811	NM_020760	0006464 // cellular protein modification process // inferred from electronic annotation /// 0016567 // protein ubiquitination // inferred from electronic annotation /// 0042787 // protein ubiquitination involved in ubiquitin-dependent protein catabolic process // not recorded	0005622 // intracellular // inferred from electronic annotation /// 0005634 // nucleus // not recorded /// 0005737 // cytoplasm // not recorded /// 0005737 // cytoplasm // inferred from electronic annotation	0004842 // ubiquitin-protein ligase activity // not recorded /// 0016874 // ligase activity // inferred from electronic annotation /// 0016881 // acid-amino acid ligase activity // inferred from electronic annotation	---	4.32585	4.49727	4.32585	3.41489	3.42919	3.79973	3.79973	3.79355	3.61103
11756975_s_at	TBX2	T-box 2	1.81	up	0.69	down	Hs.531085.4	CR620143.1	Hs.531085	ENSG00000121068	6909	NP_005985	NM_005994	0000122 // negative regulation of transcription from RNA polymerase II promoter // inferred from electronic annotation /// 0003007 // heart morphogenesis // inferred from electronic annotation /// 0006351 // transcription, DNA-dependent // inferred from electronic annotation /// 0006355 // regulation of transcription, DNA-dependent // inferred from electronic annotation /// 0007275 // multicellul…	0005634 // nucleus // inferred from direct assay /// 0005634 // nucleus // inferred from electronic annotation /// 0005667 // transcription factor complex // inferred from electronic annotation	0003677 // DNA binding // traceable author statement /// 0003677 // DNA binding // inferred from electronic annotation /// 0003700 // sequence-specific DNA binding transcription factor activity // inferred from electronic annotation /// 0043565 // sequence-specific DNA binding // inferred from direct assay	---	4.75079	4.77854	4.45478	3.66232	4.03202	3.77502	4.17287	3.98228	4.19567
11727993_at	STX11	syntaxin 11	1.81	up	0.76	down	Hs.118958.1	NM_003764.3	Hs.118958	---	8676	NP_003755	NM_003764	0006810 // transport // inferred from electronic annotation /// 0006886 // intracellular protein transport // inferred from electronic annotation /// 0006944 // cellular membrane fusion // traceable author statement /// 0015031 // protein transport // inferred from electronic annotation /// 0016192 // vesicle-mediated transport // inferred from electronic annotation	0005794 // Golgi apparatus // inferred from electronic annotation /// 0016020 // membrane // inferred from electronic annotation	0005484 // SNAP receptor activity // inferred from electronic annotation /// 0005484 // SNAP receptor activity // traceable author statement /// 0005515 // protein binding // inferred from physical interaction	---	2.10988	2.0846	2.52914	1.37412	1.57965	1.25839	1.93742	1.61402	1.99655
11741507_a_at	SMOX	spermine oxidase	1.82	up	0.53	down	Hs.433337.3	AF519179.1	Hs.433337	ENSG00000088826	54498	NP_787033 /// NP_787034 /// NP_787035 /// NP_787036	NM_175839 /// NM_175840 /// NM_175841 /// NM_175842	0006595 // polyamine metabolic process // traceable author statement /// 0006596 // polyamine biosynthetic process // traceable author statement /// 0006805 // xenobiotic metabolic process // traceable author statement /// 0034641 // cellular nitrogen compound metabolic process // traceable author statement /// 0044281 // small molecule metabolic process // traceable author statement /// 0046208 …	0005634 // nucleus // inferred from direct assay /// 0005634 // nucleus // inferred from electronic annotation /// 0005737 // cytoplasm // inferred from direct assay /// 0005737 // cytoplasm // inferred from electronic annotation /// 0005829 // cytosol // traceable author statement	0016491 // oxidoreductase activity // inferred from electronic annotation /// 0046592 // polyamine oxidase activity // inferred from direct assay /// 0046592 // polyamine oxidase activity // inferred from electronic annotation /// 0052894 // norspermine:oxygen oxidoreductase activity // inferred from electronic annotation /// 0052895 // N1-acetylspermine:oxygen oxidoreductase (N1-acetylspermidine…	---	5.87818	6.24848	6.33815	5.31596	5.41097	5.21829	5.1222	5.18736	5.40129
11736477_a_at	ELL2	elongation factor, RNA polymerase II, 2	1.83	up	0.59	down	Hs.192221.1	BQ773224	Hs.192221	ENSG00000118985	22936	NP_036213	NM_012081	0006351 // transcription, DNA-dependent // inferred from electronic annotation /// 0006355 // regulation of transcription, DNA-dependent // inferred from electronic annotation /// 0006368 // transcription elongation from RNA polymerase II promoter // inferred from electronic annotation /// 0006368 // transcription elongation from RNA polymerase II promoter // traceable author statement /// 000641…	0005634 // nucleus // inferred from direct assay /// 0005634 // nucleus // inferred from electronic annotation /// 0005730 // nucleolus // inferred from direct assay /// 0008023 // transcription elongation factor complex // inferred from electronic annotation /// 0008023 // transcription elongation factor complex // traceable author statement	0003746 // translation elongation factor activity // inferred from electronic annotation	---	7.87255	7.91587	8.14839	7.14313	7.233	7.01261	7.26757	7.18313	7.20894
11740312_at	HAS2	hyaluronan synthase 2	1.83	up	0.47	down	Hs.159226.1	U54804.1	Hs.159226	ENSG00000170961	3037	NP_005319	NM_005328	0001822 // kidney development // inferred from sequence or structural similarity /// 0008284 // positive regulation of cell proliferation // inferred from mutant phenotype /// 0030213 // hyaluronan biosynthetic process // inferred from direct assay /// 0030213 // hyaluronan biosynthetic process // inferred from electronic annotation /// 0030213 // hyaluronan biosynthetic process // inferred from …	0005624 // membrane fraction // inferred from direct assay /// 0005625 // soluble fraction // inferred from direct assay /// 0005887 // integral to plasma membrane // inferred from direct assay /// 0005887 // integral to plasma membrane // traceable author statement /// 0016020 // membrane // inferred from electronic annotation /// 0016021 // integral to membrane // inferred from electronic annot…	0016740 // transferase activity // inferred from electronic annotation /// 0016757 // transferase activity, transferring glycosyl groups // inferred from electronic annotation /// 0016758 // transferase activity, transferring hexosyl groups // inferred from electronic annotation /// 0050501 // hyaluronan synthase activity // inferred from mutant phenotype /// 0050501 // hyaluronan synthase activi…	---	2.2313	2.32421	2.64933	1.3527	1.61148	1.68585	1.25202	1.43537	1.28791
11761374_x_at	AGPAT4	1-acylglycerol-3-phosphate O-acyltransferase 4 (lysophosphatidic acid acyltransferase, delta)	1.84	up	0.76	down	Hs.353175.4	AK295548.1	Hs.353175	---	56895	NP_064518	NM_001012733 /// NM_001012734 /// NM_020133	0008152 // metabolic process // inferred from electronic annotation /// 0008654 // phospholipid biosynthetic process // non-traceable author statement /// 0008654 // phospholipid biosynthetic process // inferred from electronic annotation /// 0016024 // CDP-diacylglycerol biosynthetic process // inferred from electronic annotation /// 0019432 // triglyceride biosynthetic process // traceable auth…	0005789 // endoplasmic reticulum membrane // traceable author statement /// 0016020 // membrane // inferred from electronic annotation /// 0016021 // integral to membrane // inferred from electronic annotation	0003841 // 1-acylglycerol-3-phosphate O-acyltransferase activity // non-traceable author statement /// 0003841 // 1-acylglycerol-3-phosphate O-acyltransferase activity // inferred from electronic annotation /// 0016740 // transferase activity // inferred from electronic annotation /// 0016746 // transferase activity, transferring acyl groups // inferred from electronic annotation	---	6.25499	6.24565	5.89553	5.29601	5.18986	5.34345	5.62274	5.81569	5.74419
11716063_at	TNC	tenascin C	1.84	up	0.73	down	Hs.143250.1	NM_002160.2	Hs.143250	ENSG00000041982	3371	NP_002151	NM_002160	0007155 // cell adhesion // inferred from electronic annotation /// 0007155 // cell adhesion // traceable author statement /// 0007165 // signal transduction // inferred from electronic annotation /// 0007528 // neuromuscular junction development // inferred from electronic annotation /// 0008284 // positive regulation of cell proliferation // inferred from electronic annotation /// 0009611 // re…	0005576 // extracellular region // traceable author statement /// 0005576 // extracellular region // inferred from electronic annotation /// 0005578 // proteinaceous extracellular matrix // inferred from electronic annotation /// 0005604 // basement membrane // inferred from electronic annotation /// 0005614 // interstitial matrix // inferred from electronic annotation /// 0005615 // extracellula…	0005102 // receptor binding // inferred from electronic annotation /// 0005488 // binding // traceable author statement /// 0045545 // syndecan binding // inferred from physical interaction	---	2.43045	2.24093	2.71583	1.577	1.6473	1.59446	2.11422	2.1639	1.76396
11725255_a_at	IL15	interleukin 15	1.84	up	0.81	down	Hs.654378.1	NM_172174.2	Hs.168132	ENSG00000164136	3600	NP_000576 /// NP_751915	NM_000585 /// NM_172174 /// NM_172175 /// NR_037840	0001866 // NK T cell proliferation // inferred from electronic annotation /// 0006954 // inflammatory response // inferred from electronic annotation /// 0006955 // immune response // inferred from electronic annotation /// 0006955 // immune response // traceable author statement /// 0007165 // signal transduction // traceable author statement /// 0007267 // cell-cell signaling // traceable autho…	0005576 // extracellular region // non-traceable author statement /// 0005576 // extracellular region // inferred from electronic annotation /// 0005615 // extracellular space // inferred from electronic annotation /// 0005615 // extracellular space // traceable author statement /// 0005624 // membrane fraction // traceable author statement /// 0005634 // nucleus // inferred from electronic annot…	0005125 // cytokine activity // inferred from electronic annotation /// 0005126 // cytokine receptor binding // inferred from electronic annotation /// 0005515 // protein binding // inferred from physical interaction	---	3.67338	4.17658	4.17651	3.19972	2.82559	3.4141	3.68709	3.67338	3.75083
11740028_a_at	CREM	cAMP responsive element modulator	1.85	up	0.56	down	Hs.200250.3	AY292864.1	Hs.600170	ENSG00000095794	1390	NP_001254491 /// NP_001254492 /// NP_001254493 /// NP_001254494 /// NP_001254495 /// NP_001254496 /// NP_001254497 /// NP_001254498 /// NP_001254499 /// NP_001872 /// NP_853549 /// NP_874386 /// NP_874387 /// NP_874388 /// NP_874389 /// NP_874390 /// NP_874391 /// NP_874392 /// NP_874393 /// NP_874394 /// NP_877570 /// NP_877571 /// NP_877572 /// NP_877573 /// NP_878270 /// NP_878273 /// NP_89882…	NM_001267562 /// NM_001267563 /// NM_001267564 /// NM_001267565 /// NM_001267566 /// NM_001267567 /// NM_001267568 /// NM_001267569 /// NM_001267570 /// NM_001881 /// NM_181571 /// NM_182717 /// NM_182718 /// NM_182719 /// NM_182720 /// NM_182721 /// NM_182722 /// NM_182723 /// NM_182724 /// NM_182725 /// NM_182769 /// NM_182770 /// NM_182771 /// NM_182772 /// NM_182850 /// NM_182853 /// NM_18301…	0006006 // glucose metabolic process // inferred from electronic annotation /// 0006351 // transcription, DNA-dependent // inferred from electronic annotation /// 0006355 // regulation of transcription, DNA-dependent // inferred from direct assay /// 0006355 // regulation of transcription, DNA-dependent // non-traceable author statement /// 0006355 // regulation of transcription, DNA-dependent //…	0005634 // nucleus // inferred from electronic annotation /// 0005634 // nucleus // non-traceable author statement /// 0005634 // nucleus // traceable author statement /// 0005667 // transcription factor complex // inferred from electronic annotation	0003677 // DNA binding // non-traceable author statement /// 0003677 // DNA binding // inferred from electronic annotation /// 0003700 // sequence-specific DNA binding transcription factor activity // inferred from electronic annotation /// 0005515 // protein binding // inferred from physical interaction /// 0008140 // cAMP response element binding protein binding // non-traceable author statemen…	---	7.47843	7.51909	7.29272	6.40423	6.62606	6.65086	6.58148	6.67701	6.54619
11734536_a_at	GP1BA	glycoprotein Ib (platelet), alpha polypeptide	1.85	up	0.66	down	Hs.1472.1	NM_000173.4	Hs.1472	ENSG00000185245	2811	NP_000164	NM_000173	0000902 // cell morphogenesis // inferred from electronic annotation /// 0007155 // cell adhesion // inferred from direct assay /// 0007155 // cell adhesion // inferred from electronic annotation /// 0007155 // cell adhesion // non-traceable author statement /// 0007166 // cell surface receptor signaling pathway // traceable author statement /// 0007596 // blood coagulation // traceable author st…	0005886 // plasma membrane // inferred from direct assay /// 0005886 // plasma membrane // traceable author statement /// 0005887 // integral to plasma membrane // traceable author statement /// 0016020 // membrane // inferred from direct assay /// 0016020 // membrane // inferred from electronic annotation /// 0016021 // integral to membrane // inferred from electronic annotation /// 0031362 // a…	0005515 // protein binding // inferred from physical interaction /// 0015057 // thrombin receptor activity // traceable author statement	---	4.19857	4.47866	4.5801	3.34626	3.73727	3.57504	3.70771	3.82794	3.92287
11718724_at	ARRDC3	arrestin domain containing 3	1.87	up	0.69	down	Hs.718495.1	NM_020801.2	Hs.24684	ENSG00000113369	57561	NP_065852	NM_020801	0007165 // signal transduction // inferred from electronic annotation	0005737 // cytoplasm // inferred from electronic annotation	0005515 // protein binding // inferred from physical interaction	---	6.19632	5.81569	5.83928	5.0672	5.10358	5.02488	5.57274	5.30003	5.4003
11718759_x_at	HIF1A	hypoxia inducible factor 1, alpha subunit (basic helix-loop-helix transcription factor)	1.87	up	0.79	down	Hs.597216.1	AF207602.1	Hs.597216	ENSG00000100644	3091	NP_001230013 /// NP_001521 /// NP_851397	NM_001243084 /// NM_001530 /// NM_181054	0001525 // angiogenesis // inferred from electronic annotation /// 0001568 // blood vessel development // inferred from electronic annotation /// 0001666 // response to hypoxia // inferred from direct assay /// 0001666 // response to hypoxia // inferred from mutant phenotype /// 0001666 // response to hypoxia // inferred from electronic annotation /// 0001755 // neural crest cell migration // inf…	0005634 // nucleus // inferred from direct assay /// 0005634 // nucleus // inferred from electronic annotation /// 0005654 // nucleoplasm // traceable author statement /// 0005667 // transcription factor complex // inferred from physical interaction /// 0005730 // nucleolus // inferred from direct assay /// 0005737 // cytoplasm // inferred from direct assay /// 0005737 // cytoplasm // inferred fr…	0000988 // protein binding transcription factor activity // inferred from electronic annotation /// 0003677 // DNA binding // inferred from electronic annotation /// 0003700 // sequence-specific DNA binding transcription factor activity // inferred from direct assay /// 0003700 // sequence-specific DNA binding transcription factor activity // traceable author statement /// 0003700 // sequence-spe…	---	7.78227	7.76053	7.20228	6.869	6.66798	6.56869	7.30471	7.09911	7.31668
11732601_at	CEP135	centrosomal protein 135kDa	1.88	up	0.55	down	Hs.518767.1	BC136536.1	Hs.518767	ENSG00000174799	9662	NP_079285	NM_014645 /// NM_025009	0000086 // G2/M transition of mitotic cell cycle // traceable author statement /// 0000278 // mitotic cell cycle // traceable author statement /// 0007099 // centriole replication // inferred from mutant phenotype /// 0010457 // centriole-centriole cohesion // inferred from mutant phenotype	0005737 // cytoplasm // inferred from electronic annotation /// 0005813 // centrosome // inferred from direct assay /// 0005814 // centriole // inferred from direct assay /// 0005814 // centriole // inferred from electronic annotation /// 0005829 // cytosol // traceable author statement /// 0005856 // cytoskeleton // inferred from electronic annotation	0008022 // protein C-terminus binding // inferred from physical interaction	---	6.3958	6.35041	6.13885	5.63395	5.4744	5.10033	5.70941	5.19606	5.4138
11725888_at	C19orf59	chromosome 19 open reading frame 59	1.91	up	0.56	down	Hs.709539.1	NM_174918.2	Hs.709539	ENSG00000183019	199675	NP_777578	NM_174918	---	0016020 // membrane // inferred from electronic annotation /// 0016021 // integral to membrane // inferred from electronic annotation	---	---	9.59182	9.57482	9.69288	8.69539	8.6758	8.75248	8.85188	8.7081	8.8047
11733645_a_at	KYNU	kynureninase	1.92	up	0.78	down	Hs.470126.2	NM_001032998.1	Hs.470126	ENSG00000115919	8942	NP_001028170 /// NP_001186170 /// NP_003928	NM_001032998 /// NM_001199241 /// NM_003937	0006569 // tryptophan catabolic process // inferred from mutant phenotype /// 0006569 // tryptophan catabolic process // traceable author statement /// 0006569 // tryptophan catabolic process // inferred from electronic annotation /// 0008152 // metabolic process // inferred from electronic annotation /// 0009435 // NAD biosynthetic process // inferred from electronic annotation /// 0019363 // py…	0005625 // soluble fraction // inferred from electronic annotation /// 0005737 // cytoplasm // inferred from electronic annotation /// 0005739 // mitochondrion // inferred from direct assay /// 0005739 // mitochondrion // inferred from electronic annotation /// 0005829 // cytosol // inferred from direct assay /// 0005829 // cytosol // traceable author statement /// 0005829 // cytosol // inferred …	0003824 // catalytic activity // inferred from electronic annotation /// 0016787 // hydrolase activity // inferred from electronic annotation /// 0030170 // pyridoxal phosphate binding // inferred from electronic annotation /// 0030429 // kynureninase activity // inferred from direct assay /// 0030429 // kynureninase activity // inferred from mutant phenotype /// 0030429 // kynureninase activity …	---	2.1346	2.64661	2.64003	1.24383	1.65953	1.76396	2.26516	1.96264	2.1346
11733615_at	SEMA6D	sema domain, transmembrane domain (TM), and cytoplasmic domain, (semaphorin) 6D	1.93	up	0.65	down	Hs.511265.2	NM_024966.2	Hs.511265	ENSG00000137872	80031	NP_001185928 /// NP_065909 /// NP_079242 /// NP_705869 /// NP_705870 /// NP_705871 /// NP_705872	NM_001198999 /// NM_020858 /// NM_024966 /// NM_153616 /// NM_153617 /// NM_153618 /// NM_153619	0006501 // C-terminal protein lipidation // traceable author statement /// 0007275 // multicellular organismal development // inferred from electronic annotation /// 0007399 // nervous system development // inferred from electronic annotation /// 0007411 // axon guidance // traceable author statement /// 0016254 // preassembly of GPI anchor in ER membrane // traceable author statement /// 0030154…	0005737 // cytoplasm // inferred from electronic annotation /// 0005789 // endoplasmic reticulum membrane // traceable author statement /// 0005794 // Golgi apparatus // inferred from direct assay /// 0005886 // plasma membrane // inferred from direct assay /// 0005886 // plasma membrane // traceable author statement /// 0005886 // plasma membrane // inferred from electronic annotation /// 001602…	0004872 // receptor activity // inferred from electronic annotation /// 0030215 // semaphorin receptor binding // inferred from electronic annotation	---	5.1069	5.20804	5.32561	4.35821	4.31784	4.18085	4.7046	4.41486	4.64456
11740840_a_at	ABL2	v-abl Abelson murine leukemia viral oncogene homolog 2	1.94	up	0.72	down	Hs.159472.1	NM_001136000.1	Hs.159472	ENSG00000143322	27	NP_001129472 /// NP_001129473 /// NP_001161708 /// NP_001161709 /// NP_001161710 /// NP_001161711 /// NP_005149 /// NP_009298	NM_001136000 /// NM_001136001 /// NM_001168236 /// NM_001168237 /// NM_001168238 /// NM_001168239 /// NM_005158 /// NM_007314	0006464 // cellular protein modification process // traceable author statement /// 0006468 // protein phosphorylation // traceable author statement /// 0006468 // protein phosphorylation // inferred from electronic annotation /// 0007155 // cell adhesion // inferred from electronic annotation /// 0007165 // signal transduction // traceable author statement /// 0007411 // axon guidance // traceabl…	0005737 // cytoplasm // inferred from electronic annotation /// 0005829 // cytosol // traceable author statement /// 0005856 // cytoskeleton // inferred from electronic annotation /// 0015629 // actin cytoskeleton // traceable author statement	0000166 // nucleotide binding // inferred from electronic annotation /// 0000287 // magnesium ion binding // inferred from direct assay /// 0003785 // actin monomer binding // traceable author statement /// 0004672 // protein kinase activity // traceable author statement /// 0004672 // protein kinase activity // inferred from electronic annotation /// 0004713 // protein tyrosine kinase activity /…	---	7.3422	7.25853	7.64406	6.51963	6.50059	6.40604	6.98796	6.78066	7.02899
11746985_s_at	TBX3	T-box 3	1.95	up	0.62	down	Hs.714737.3	AF216750.1	Hs.731585	ENSG00000135111	6926	NP_005987 /// NP_057653	NM_005996 /// NM_016569	0001501 // skeletal system development // inferred from mutant phenotype /// 0001568 // blood vessel development // inferred from electronic annotation /// 0001701 // in utero embryonic development // inferred from electronic annotation /// 0001947 // heart looping // inferred from electronic annotation /// 0003007 // heart morphogenesis // inferred from electronic annotation /// 0003151 // outfl…	0005634 // nucleus // inferred from direct assay /// 0005634 // nucleus // inferred from electronic annotation	0003677 // DNA binding // inferred from electronic annotation /// 0003700 // sequence-specific DNA binding transcription factor activity // inferred from electronic annotation /// 0043565 // sequence-specific DNA binding // inferred from direct assay	---	6.33265	6.33374	6.27996	5.37848	5.35693	5.38948	5.63499	5.59868	5.61117
11746779_a_at	NCOA7	nuclear receptor coactivator 7	1.95	up	0.65	down	Hs.171426.2	AK294558.1	Hs.171426	ENSG00000111912	135112	NP_001116314 /// NP_001186548 /// NP_001186549 /// NP_001186550 /// NP_001186551 /// NP_861447	NM_001122842 /// NM_001199619 /// NM_001199620 /// NM_001199621 /// NM_001199622 /// NM_181782	0006351 // transcription, DNA-dependent // inferred from electronic annotation /// 0006355 // regulation of transcription, DNA-dependent // inferred from electronic annotation /// 0016998 // cell wall macromolecule catabolic process // inferred from electronic annotation /// 0045944 // positive regulation of transcription from RNA polymerase II promoter // inferred from direct assay	0005622 // intracellular // inferred from direct assay /// 0005634 // nucleus // inferred from electronic annotation	0004872 // receptor activity // inferred from electronic annotation /// 0005515 // protein binding // inferred from physical interaction /// 0030374 // ligand-dependent nuclear receptor transcription coactivator activity // inferred from direct assay /// 0035257 // nuclear hormone receptor binding // inferred from direct assay	---	5.5431	4.86512	5.15618	4.31321	4.199	4.21917	4.51164	4.59898	4.59898
11726626_at	CCNG2	cyclin G2	1.96	up	0.73	down	Hs.13291.1	NM_004354.2	Hs.740456	ENSG00000138764	901	NP_004345	NM_004354	0000075 // cell cycle checkpoint // traceable author statement /// 0007049 // cell cycle // inferred from electronic annotation /// 0007067 // mitosis // inferred from electronic annotation /// 0051301 // cell division // inferred from electronic annotation /// 0051726 // regulation of cell cycle // inferred from electronic annotation	0005737 // cytoplasm // inferred from electronic annotation	---	G1_to_S_cell_cycle_Reactome // GenMAPP	4.27339	4.56012	4.55544	3.5674	3.64749	3.32282	4.01239	4.01239	4.01239
11725889_at	C19orf59	chromosome 19 open reading frame 59	1.96	up	0.63	down	Hs.709539.1	BC104798.1	Hs.709539	ENSG00000183019	199675	NP_777578	NM_174918	---	0016020 // membrane // inferred from electronic annotation /// 0016021 // integral to membrane // inferred from electronic annotation	---	---	7.64845	7.61372	7.26358	6.56906	6.52165	6.59272	6.80856	6.83418	6.88117
11741253_a_at	MGAT4C	mannosyl (alpha-1,3-)-glycoprotein beta-1,4-N-acetylglucosaminyltransferase, isozyme C (putative)	1.96	up	0.72	down	Hs.589093.1	NM_013244.3	Hs.589093	ENSG00000182050	25834	NP_037376	NM_013244	0005975 // carbohydrate metabolic process // inferred from electronic annotation /// 0006486 // protein glycosylation // inferred from electronic annotation /// 0018279 // protein N-linked glycosylation via asparagine // traceable author statement /// 0043687 // post-translational protein modification // traceable author statement /// 0044267 // cellular protein metabolic process // traceable aut…	0000139 // Golgi membrane // traceable author statement /// 0000139 // Golgi membrane // inferred from electronic annotation /// 0005794 // Golgi apparatus // inferred from electronic annotation /// 0016020 // membrane // inferred from electronic annotation /// 0016021 // integral to membrane // inferred from electronic annotation	0008454 // alpha-1,3-mannosylglycoprotein 4-beta-N-acetylglucosaminyltransferase activity // inferred from electronic annotation /// 0016740 // transferase activity // inferred from electronic annotation /// 0016757 // transferase activity, transferring glycosyl groups // inferred from electronic annotation /// 0016758 // transferase activity, transferring hexosyl groups // inferred from electron…	---	2.58474	2.84192	2.42403	1.71579	1.76919	1.50916	1.94393	2.33328	2.12577
11724835_s_at	HCAR2	hydroxycarboxylic acid receptor 2 /// hydroxycarboxylic acid receptor 3	1.98	up	0.66	down	Hs.524812.1	AY148884.1	Hs.458425	ENSG00000182782 /// ENSG00000255398	338442 /// 8843	NP_006009 /// NP_808219	NM_006018 /// NM_177551	0001781 // neutrophil apoptotic process // inferred from direct assay /// 0006915 // apoptotic process // inferred from electronic annotation /// 0007165 // signal transduction // inferred from electronic annotation /// 0007186 // G-protein coupled receptor signaling pathway // traceable author statement /// 0007186 // G-protein coupled receptor signaling pathway // inferred from electronic annot…	0005886 // plasma membrane // traceable author statement /// 0005886 // plasma membrane // inferred from direct assay /// 0005886 // plasma membrane // inferred from electronic annotation /// 0005887 // integral to plasma membrane // traceable author statement /// 0016020 // membrane // inferred from electronic annotation /// 0016021 // integral to membrane // inferred from electronic annotation	0004871 // signal transducer activity // inferred from electronic annotation /// 0004872 // receptor activity // inferred from electronic annotation /// 0004930 // G-protein coupled receptor activity // traceable author statement /// 0004930 // G-protein coupled receptor activity // inferred from electronic annotation /// 0045028 // G-protein coupled purinergic nucleotide receptor activity // inf…	GPCRDB_Class_A_Rhodopsin-like2 // GenMAPP	5.22237	5.30954	5.14183	4.05148	4.4686	4.2663	4.61999	4.74059	4.53251
11747800_a_at	HIF1A	hypoxia inducible factor 1, alpha subunit (basic helix-loop-helix transcription factor)	1.98	up	0.72	down	Hs.597216.3	AK296876.1	Hs.597216	ENSG00000100644	3091	NP_001230013 /// NP_001521 /// NP_851397	NM_001243084 /// NM_001530 /// NM_181054	0001525 // angiogenesis // inferred from electronic annotation /// 0001568 // blood vessel development // inferred from electronic annotation /// 0001666 // response to hypoxia // inferred from direct assay /// 0001666 // response to hypoxia // inferred from mutant phenotype /// 0001666 // response to hypoxia // inferred from electronic annotation /// 0001755 // neural crest cell migration // inf…	0005634 // nucleus // inferred from direct assay /// 0005634 // nucleus // inferred from electronic annotation /// 0005654 // nucleoplasm // traceable author statement /// 0005667 // transcription factor complex // inferred from physical interaction /// 0005730 // nucleolus // inferred from direct assay /// 0005737 // cytoplasm // inferred from direct assay /// 0005737 // cytoplasm // inferred fr…	0000988 // protein binding transcription factor activity // inferred from electronic annotation /// 0003677 // DNA binding // inferred from electronic annotation /// 0003700 // sequence-specific DNA binding transcription factor activity // inferred from direct assay /// 0003700 // sequence-specific DNA binding transcription factor activity // traceable author statement /// 0003700 // sequence-spe…	---	6.98955	7.00037	6.65845	6.01227	6.02438	5.72598	6.39308	6.39077	6.46784
11715638_s_at	LPCAT1	lysophosphatidylcholine acyltransferase 1	2	up	0.54	down	Hs.368853.1	NM_024830.3	Hs.368853	ENSG00000153395	79888	NP_079106	NM_024830	0006644 // phospholipid metabolic process // inferred from electronic annotation /// 0008152 // metabolic process // inferred from electronic annotation /// 0008654 // phospholipid biosynthetic process // inferred from sequence or structural similarity /// 0008654 // phospholipid biosynthetic process // inferred from electronic annotation /// 0019432 // triglyceride biosynthetic process // tracea…	0000139 // Golgi membrane // inferred from electronic annotation /// 0005783 // endoplasmic reticulum // inferred from sequence or structural similarity /// 0005783 // endoplasmic reticulum // inferred from electronic annotation /// 0005789 // endoplasmic reticulum membrane // traceable author statement /// 0005789 // endoplasmic reticulum membrane // inferred from electronic annotation /// 00057…	0005509 // calcium ion binding // inferred from electronic annotation /// 0016740 // transferase activity // inferred from electronic annotation /// 0016746 // transferase activity, transferring acyl groups // inferred from electronic annotation /// 0047184 // 1-acylglycerophosphocholine O-acyltransferase activity // inferred from sequence or structural similarity /// 0047184 // 1-acylglycerophos…	---	7.0408	6.95925	7.12981	6.02586	6.23078	5.93228	6.17996	6.13039	6.13047
11753061_a_at	SLFN5	schlafen family member 5	2	up	0.58	down	Hs.709347.3	BC021238.1	Hs.709347	ENSG00000166750	162394	NP_659412	NM_144975	0030154 // cell differentiation // inferred from electronic annotation	0005634 // nucleus // inferred from electronic annotation	0000166 // nucleotide binding // inferred from electronic annotation /// 0005524 // ATP binding // inferred from electronic annotation	---	4.26909	4.58925	4.37106	3.49198	3.33681	3.46532	3.62236	3.632	3.61158
11728839_s_at	TMCC3	transmembrane and coiled-coil domain family 3	2	up	0.66	down	Hs.370410.1	BC040535.1	Hs.370410	ENSG00000057704	57458	NP_065749	NM_020698	---	0016020 // membrane // inferred from electronic annotation /// 0016021 // integral to membrane // inferred from electronic annotation	---	---	4.38074	4.63467	4.43092	3.38517	3.69794	3.43149	3.73433	4.17349	3.75976
11731027_s_at	CREM	cAMP responsive element modulator	2.01	up	0.52	down	Hs.200250.2	AI659415	Hs.600170	ENSG00000095794	1390	NP_001254491 /// NP_001254492 /// NP_001254493 /// NP_001254494 /// NP_001254495 /// NP_001254496 /// NP_001254497 /// NP_001254498 /// NP_001254499 /// NP_001872 /// NP_853549 /// NP_874386 /// NP_874387 /// NP_874388 /// NP_874389 /// NP_874390 /// NP_874391 /// NP_874392 /// NP_874393 /// NP_874394 /// NP_877570 /// NP_877571 /// NP_877572 /// NP_877573 /// NP_878270 /// NP_878273 /// NP_89882…	NM_001267562 /// NM_001267563 /// NM_001267564 /// NM_001267565 /// NM_001267566 /// NM_001267567 /// NM_001267568 /// NM_001267569 /// NM_001267570 /// NM_001881 /// NM_181571 /// NM_182717 /// NM_182718 /// NM_182719 /// NM_182720 /// NM_182721 /// NM_182722 /// NM_182723 /// NM_182724 /// NM_182725 /// NM_182769 /// NM_182770 /// NM_182771 /// NM_182772 /// NM_182850 /// NM_182853 /// NM_18301…	0006006 // glucose metabolic process // inferred from electronic annotation /// 0006351 // transcription, DNA-dependent // inferred from electronic annotation /// 0006355 // regulation of transcription, DNA-dependent // inferred from direct assay /// 0006355 // regulation of transcription, DNA-dependent // non-traceable author statement /// 0006355 // regulation of transcription, DNA-dependent //…	0005634 // nucleus // inferred from electronic annotation /// 0005634 // nucleus // non-traceable author statement /// 0005634 // nucleus // traceable author statement /// 0005667 // transcription factor complex // inferred from electronic annotation	0003677 // DNA binding // non-traceable author statement /// 0003677 // DNA binding // inferred from electronic annotation /// 0003700 // sequence-specific DNA binding transcription factor activity // inferred from electronic annotation /// 0005515 // protein binding // inferred from physical interaction /// 0008140 // cAMP response element binding protein binding // non-traceable author statemen…	---	7.9591	7.84752	7.90986	6.84961	7.01036	6.88574	6.95955	7.05435	6.85787
11753688_a_at	MDM2	Mdm2, p53 E3 ubiquitin protein ligase homolog (mouse)	2.02	up	0.68	down	Hs.484551.17	AF385327.1	Hs.658568	ENSG00000135679	4193	NP_002383	NM_001145336 /// NM_001145337 /// NM_001145339 /// NM_001145340 /// NM_002392 /// NM_006878 /// NM_006879 /// NM_006880 /// NM_006881 /// NM_006882 /// NM_032739	0000075 // cell cycle checkpoint // traceable author statement /// 0000122 // negative regulation of transcription from RNA polymerase II promoter // inferred from direct assay /// 0006461 // protein complex assembly // inferred from direct assay /// 0006977 // DNA damage response, signal transduction by p53 class mediator resulting in cell cycle arrest // inferred from mutant phenotype /// 00069…	0005622 // intracellular // inferred from electronic annotation /// 0005634 // nucleus // inferred from direct assay /// 0005634 // nucleus // inferred from electronic annotation /// 0005634 // nucleus // inferred from mutant phenotype /// 0005654 // nucleoplasm // inferred from direct assay /// 0005654 // nucleoplasm // traceable author statement /// 0005654 // nucleoplasm // inferred from elect…	0002039 // p53 binding // inferred from physical interaction /// 0002039 // p53 binding // inferred from electronic annotation /// 0004842 // ubiquitin-protein ligase activity // inferred from direct assay /// 0004842 // ubiquitin-protein ligase activity // inferred from mutant phenotype /// 0004842 // ubiquitin-protein ligase activity // inferred from electronic annotation /// 0005515 // protein…	Apoptosis // GenMAPP /// Apoptosis_GenMAPP // GenMAPP /// Cell_cycle_KEGG // GenMAPP /// G1_to_S_cell_cycle_Reactome // GenMAPP	1.99462	2.16052	2.68217	1.19646	1.23064	1.42436	1.82754	1.46572	1.86882
11742004_at	CELA1	chymotrypsin-like elastase family, member 1	2.03	up	0.74	down	Hs.348395.1	BC075091.2	Hs.348395	ENSG00000139610	1990	NP_001962	NM_001971	0000122 // negative regulation of transcription from RNA polymerase II promoter // inferred from electronic annotation /// 0006508 // proteolysis // inferred from electronic annotation /// 0006954 // inflammatory response // inferred from electronic annotation /// 0009791 // post-embryonic development // inferred from electronic annotation /// 0016055 // Wnt receptor signaling pathway // inferred…	0005576 // extracellular region // inferred from electronic annotation	0003824 // catalytic activity // inferred from electronic annotation /// 0004252 // serine-type endopeptidase activity // inferred from electronic annotation /// 0008233 // peptidase activity // inferred from electronic annotation /// 0008236 // serine-type peptidase activity // inferred from electronic annotation /// 0016787 // hydrolase activity // inferred from electronic annotation /// 004687…	---	5.10876	4.79688	5.16204	4.05971	4.53472	3.47926	4.53472	4.62919	4.61644
11725416_at	NKG7	natural killer cell group 7 sequence	2.04	up	0.75	down	Hs.10306.1	NM_005601.3	Hs.10306	ENSG00000105374	4818	NP_005592	NM_005601	---	0005886 // plasma membrane // inferred from electronic annotation /// 0005887 // integral to plasma membrane // traceable author statement /// 0016020 // membrane // inferred from electronic annotation /// 0016021 // integral to membrane // inferred from electronic annotation	---	---	6.38336	6.4424	6.06421	5.23489	5.25321	5.37666	5.96287	5.84616	5.84616
11742883_at	ST6GALNAC2	ST6 (alpha-N-acetyl-neuraminyl-2,3-beta-galactosyl-1,3)-N-acetylgalactosaminide alpha-2,6-sialyltransferase 2	2.06	up	0.51	down	Hs.592105.1	BT019972.1	Hs.592105	ENSG00000070731	10610	NP_006447	NM_006456	0006486 // protein glycosylation // inferred from electronic annotation /// 0016266 // O-glycan processing // traceable author statement /// 0043687 // post-translational protein modification // traceable author statement /// 0044267 // cellular protein metabolic process // traceable author statement	0000139 // Golgi membrane // traceable author statement /// 0000139 // Golgi membrane // inferred from electronic annotation /// 0005794 // Golgi apparatus // inferred from electronic annotation /// 0016020 // membrane // inferred from electronic annotation /// 0016021 // integral to membrane // inferred from electronic annotation /// 0030173 // integral to Golgi membrane // inferred from electro…	0008373 // sialyltransferase activity // inferred from electronic annotation /// 0016740 // transferase activity // inferred from electronic annotation /// 0016757 // transferase activity, transferring glycosyl groups // inferred from electronic annotation	---	4.19079	4.52125	4.32585	3.3664	3.31023	3.28474	3.03722	3.66467	3.39269
11731942_a_at	PRDM1	PR domain containing 1, with ZNF domain	2.06	up	0.65	down	Hs.436023.2	BC103833.1	Hs.436023	ENSG00000057657	639	NP_001189 /// NP_878911	NM_001198 /// NM_182907	0000122 // negative regulation of transcription from RNA polymerase II promoter // inferred from electronic annotation /// 0000122 // negative regulation of transcription from RNA polymerase II promoter // traceable author statement /// 0001701 // in utero embryonic development // inferred from electronic annotation /// 0001892 // embryonic placenta development // inferred from electronic annotat…	0005622 // intracellular // inferred from electronic annotation /// 0005634 // nucleus // inferred from electronic annotation /// 0005737 // cytoplasm // inferred from direct assay /// 0005737 // cytoplasm // inferred from electronic annotation	0003676 // nucleic acid binding // inferred from electronic annotation /// 0003677 // DNA binding // inferred from electronic annotation /// 0003700 // sequence-specific DNA binding transcription factor activity // traceable author statement /// 0008270 // zinc ion binding // inferred from electronic annotation /// 0042826 // histone deacetylase binding // inferred from electronic annotation /// …	---	6.86063	6.61434	6.81806	5.8406	5.64571	5.7477	6.22543	6.16742	6.02759
11721758_at	TMEM47	transmembrane protein 47	2.07	up	0.62	down	Hs.8769.1	NM_031442.3	Hs.8769	ENSG00000147027	83604	NP_113630	NM_031442	---	0005886 // plasma membrane // inferred from direct assay /// 0005911 // cell-cell junction // inferred from electronic annotation /// 0016020 // membrane // inferred from electronic annotation /// 0016021 // integral to membrane // inferred from electronic annotation /// 0030054 // cell junction // inferred from electronic annotation	---	---	4.50106	4.64456	4.70853	3.82794	3.5513	3.39709	4.01616	3.84798	3.92322
11740097_a_at	TBX3	T-box 3	2.07	up	0.59	down	Hs.714737.2	AK054604.1	Hs.731585	ENSG00000135111	6926	NP_005987 /// NP_057653	NM_005996 /// NM_016569	0001501 // skeletal system development // inferred from mutant phenotype /// 0001568 // blood vessel development // inferred from electronic annotation /// 0001701 // in utero embryonic development // inferred from electronic annotation /// 0001947 // heart looping // inferred from electronic annotation /// 0003007 // heart morphogenesis // inferred from electronic annotation /// 0003151 // outfl…	0005634 // nucleus // inferred from direct assay /// 0005634 // nucleus // inferred from electronic annotation	0003677 // DNA binding // inferred from electronic annotation /// 0003700 // sequence-specific DNA binding transcription factor activity // inferred from electronic annotation /// 0043565 // sequence-specific DNA binding // inferred from direct assay	---	4.34301	3.75612	4.66028	3.08192	3.12691	3.45596	3.50454	3.58671	3.39837
11732602_at	CEP135	centrosomal protein 135kDa	2.08	up	0.57	down	Hs.518767.1	NM_025009.3	Hs.518767	---	9662	NP_079285	NM_014645 /// NM_025009	0000086 // G2/M transition of mitotic cell cycle // traceable author statement /// 0000278 // mitotic cell cycle // traceable author statement /// 0007099 // centriole replication // inferred from mutant phenotype /// 0010457 // centriole-centriole cohesion // inferred from mutant phenotype	0005737 // cytoplasm // inferred from electronic annotation /// 0005813 // centrosome // inferred from direct assay /// 0005814 // centriole // inferred from direct assay /// 0005814 // centriole // inferred from electronic annotation /// 0005829 // cytosol // traceable author statement /// 0005856 // cytoskeleton // inferred from electronic annotation	0008022 // protein C-terminus binding // inferred from physical interaction	---	7.82718	7.95351	7.95071	6.94395	6.96389	6.72302	7.26585	6.93588	7.07978
11763202_x_at	FAM65B	family with sequence similarity 65, member B	2.08	up	0.72	down	Hs.559459.5	AK300138.1	Hs.559459	ENSG00000111913	9750	NP_055537 /// NP_056948	NM_014722 /// NM_015864	0007275 // multicellular organismal development // inferred from electronic annotation /// 0007517 // muscle organ development // inferred from electronic annotation /// 0030154 // cell differentiation // inferred from electronic annotation	0005737 // cytoplasm // inferred from electronic annotation /// 0005739 // mitochondrion // inferred from electronic annotation /// 0005856 // cytoskeleton // inferred from electronic annotation /// 0030175 // filopodium // inferred from electronic annotation /// 0042995 // cell projection // inferred from electronic annotation	---	---	5.08367	4.73202	4.74771	3.8	3.68709	3.95792	4.1374	4.55977	4.41645
11735062_at	ITGB3	integrin, beta 3 (platelet glycoprotein IIIa, antigen CD61)	2.08	up	0.65	down	Hs.218040.1	M20311.1	Hs.218040	ENSG00000259207	3690	NP_000203	NM_000212	0001934 // positive regulation of protein phosphorylation // traceable author statement /// 0001938 // positive regulation of endothelial cell proliferation // inferred from mutant phenotype /// 0002576 // platelet degranulation // traceable author statement /// 0007155 // cell adhesion // traceable author statement /// 0007155 // cell adhesion // inferred from electronic annotation /// 0007160 /…	0005886 // plasma membrane // inferred from direct assay /// 0005886 // plasma membrane // traceable author statement /// 0005887 // integral to plasma membrane // traceable author statement /// 0008305 // integrin complex // inferred from direct assay /// 0008305 // integrin complex // inferred from electronic annotation /// 0008305 // integrin complex // traceable author statement /// 0016020 /…	0003756 // protein disulfide isomerase activity // inferred from direct assay /// 0004872 // receptor activity // inferred from electronic annotation /// 0005102 // receptor binding // inferred from electronic annotation /// 0005161 // platelet-derived growth factor receptor binding // traceable author statement /// 0005515 // protein binding // inferred from physical interaction /// 0042802 // i…	Integrin-mediated_cell_adhesion_KEGG // GenMAPP	4.61883	4.30487	4.89329	3.67459	3.58947	3.45028	3.86226	4.07386	4.02558
11722543_at	TRPC1	transient receptor potential cation channel, subfamily C, member 1	2.08	up	0.72	down	Hs.250687.1	NM_003304.4	Hs.250687	ENSG00000144935	7220	NP_001238774 /// NP_003295	NM_001251845 /// NM_003304	0006810 // transport // inferred from electronic annotation /// 0006811 // ion transport // inferred from electronic annotation /// 0006816 // calcium ion transport // traceable author statement /// 0006816 // calcium ion transport // inferred from electronic annotation /// 0007411 // axon guidance // traceable author statement /// 0051281 // positive regulation of release of sequestered calcium …	0005886 // plasma membrane // inferred from direct assay /// 0005886 // plasma membrane // traceable author statement /// 0005886 // plasma membrane // non-traceable author statement /// 0005887 // integral to plasma membrane // traceable author statement /// 0016020 // membrane // inferred from electronic annotation /// 0016021 // integral to membrane // inferred from electronic annotation	0004872 // receptor activity // inferred from electronic annotation /// 0005216 // ion channel activity // inferred from electronic annotation /// 0005261 // cation channel activity // not recorded /// 0005262 // calcium channel activity // traceable author statement /// 0005262 // calcium channel activity // inferred from electronic annotation /// 0005515 // protein binding // inferred from phys…	---	3.25486	3.26995	3.73072	2.62422	2.2645	2.2513	3.27864	2.7971	2.77267
11760501_a_at	WSB1	WD repeat and SOCS box containing 1	2.09	up	0.66	down	Hs.446017.4	BP325859	Hs.446017	ENSG00000109046	26118	NP_056441 /// NP_599027	NM_015626 /// NM_134264 /// NM_134265	0016310 // phosphorylation // inferred from electronic annotation /// 0016567 // protein ubiquitination // inferred from electronic annotation /// 0035556 // intracellular signal transduction // inferred from electronic annotation	0005622 // intracellular // inferred from direct assay /// 0005622 // intracellular // inferred from electronic annotation	0005515 // protein binding // inferred from physical interaction /// 0016301 // kinase activity // inferred from electronic annotation	---	7.33046	7.44044	7.213	6.31732	6.27952	6.25141	6.57871	7.0648	6.57063
11759498_at	FAM49A	family with sequence similarity 49, member A	2.09	up	0.6	down	Hs.467769.1	AK055334.1	Hs.467769	ENSG00000197872	81553	NP_110424	NM_030797	---	0005622 // intracellular // inferred from direct assay	---	---	5.76444	5.47725	5.86972	4.63191	4.70773	4.64615	5.14003	4.88826	4.87414
11761116_a_at	FAM65B	family with sequence similarity 65, member B	2.09	up	0.74	down	Hs.559459.4	AK300950.1	Hs.559459	ENSG00000111913	9750	NP_055537 /// NP_056948	NM_014722 /// NM_015864	0007275 // multicellular organismal development // inferred from electronic annotation /// 0007517 // muscle organ development // inferred from electronic annotation /// 0030154 // cell differentiation // inferred from electronic annotation	0005737 // cytoplasm // inferred from electronic annotation /// 0005739 // mitochondrion // inferred from electronic annotation /// 0005856 // cytoskeleton // inferred from electronic annotation /// 0030175 // filopodium // inferred from electronic annotation /// 0042995 // cell projection // inferred from electronic annotation	---	---	4.89158	4.40144	4.83205	3.67459	3.58444	3.73815	4.33878	4.18267	4.3174
11726063_a_at	C2orf40	chromosome 2 open reading frame 40	2.09	up	0.59	down	Hs.43125.1	NM_032411.2	Hs.43125	ENSG00000119147	84417	NP_115787	NM_032411	---	0005576 // extracellular region // inferred from electronic annotation /// 0030133 // transport vesicle // inferred from electronic annotation /// 0031410 // cytoplasmic vesicle // inferred from electronic annotation	---	---	4.93023	4.60393	5.30156	3.77466	3.92326	4.01543	4.11886	4.2463	4.17714
11749143_a_at	TESK2	testis-specific kinase 2	2.09	up	0.64	down	Hs.591499.3	AK294172.1	Hs.591499	ENSG00000070759	10420	NP_009101	NM_007170	0006468 // protein phosphorylation // inferred from sequence or structural similarity /// 0006468 // protein phosphorylation // traceable author statement /// 0006468 // protein phosphorylation // inferred from electronic annotation /// 0007283 // spermatogenesis // inferred from sequence or structural similarity /// 0007283 // spermatogenesis // inferred from electronic annotation /// 0007283 //…	0005634 // nucleus // inferred from direct assay /// 0005634 // nucleus // inferred from sequence or structural similarity /// 0005634 // nucleus // inferred from electronic annotation /// 0005730 // nucleolus // inferred from direct assay /// 0005737 // cytoplasm // inferred from electronic annotation	0000166 // nucleotide binding // inferred from electronic annotation /// 0004672 // protein kinase activity // traceable author statement /// 0004672 // protein kinase activity // inferred from electronic annotation /// 0004674 // protein serine/threonine kinase activity // inferred from sequence or structural similarity /// 0004674 // protein serine/threonine kinase activity // inferred from ele…	---	5.46841	5.42786	5.06111	4.57128	3.98228	4.28338	4.68251	4.77344	4.59775
11750077_x_at	SNAP25	synaptosomal-associated protein, 25kDa	2.09	up	0.61	down	Hs.167317.2	BT019684.1	Hs.167317	ENSG00000132639	6616	NP_003072 /// NP_570824	NM_003081 /// NM_130811	0001504 // neurotransmitter uptake // non-traceable author statement /// 0006112 // energy reserve metabolic process // traceable author statement /// 0007268 // synaptic transmission // non-traceable author statement /// 0007268 // synaptic transmission // traceable author statement /// 0007269 // neurotransmitter secretion // non-traceable author statement /// 0007269 // neurotransmitter secret…	0005625 // soluble fraction // inferred from electronic annotation /// 0005737 // cytoplasm // inferred from electronic annotation /// 0005768 // endosome // inferred from electronic annotation /// 0005802 // trans-Golgi network // inferred from electronic annotation /// 0005886 // plasma membrane // traceable author statement /// 0005886 // plasma membrane // inferred from electronic annotation …	0000149 // SNARE binding // inferred from electronic annotation /// 0005249 // voltage-gated potassium channel activity // inferred from electronic annotation /// 0005515 // protein binding // inferred from physical interaction /// 0017022 // myosin binding // inferred from electronic annotation /// 0017075 // syntaxin-1 binding // inferred from electronic annotation /// 0019904 // protein domain…	---	4.39209	4.46781	3.86045	3.19149	3.02213	3.38431	3.62463	3.62463	3.30001
11759698_at	STEAP1B	STEAP family member 1B	2.09	up	0.68	down	Hs.512234.1	BC066301.1	Hs.729825	ENSG00000105889	256227	NP_001157932 /// NP_997225	NM_001164460 /// NM_207342	---	0016020 // membrane // inferred from electronic annotation /// 0016021 // integral to membrane // inferred from electronic annotation	0005506 // iron ion binding // inferred from electronic annotation /// 0009055 // electron carrier activity // inferred from electronic annotation /// 0016491 // oxidoreductase activity // inferred from electronic annotation /// 0050660 // flavin adenine dinucleotide binding // inferred from electronic annotation	---	4.16504	4.90388	4.5865	3.27206	3.85867	3.40076	3.90739	4.0861	3.96185
11740030_s_at	CREM	cAMP responsive element modulator	2.1	up	0.48	down	Hs.200250.3	AK301906.1	Hs.600170	ENSG00000095794	1390	NP_001254491 /// NP_001254492 /// NP_001254493 /// NP_001254494 /// NP_001254495 /// NP_001254496 /// NP_001254497 /// NP_001254498 /// NP_001254499 /// NP_001872 /// NP_853549 /// NP_874386 /// NP_874387 /// NP_874388 /// NP_874389 /// NP_874390 /// NP_874391 /// NP_874392 /// NP_874393 /// NP_874394 /// NP_877570 /// NP_877571 /// NP_877572 /// NP_877573 /// NP_878270 /// NP_878273 /// NP_89882…	NM_001267562 /// NM_001267563 /// NM_001267564 /// NM_001267565 /// NM_001267566 /// NM_001267567 /// NM_001267568 /// NM_001267569 /// NM_001267570 /// NM_001881 /// NM_181571 /// NM_182717 /// NM_182718 /// NM_182719 /// NM_182720 /// NM_182721 /// NM_182722 /// NM_182723 /// NM_182724 /// NM_182725 /// NM_182769 /// NM_182770 /// NM_182771 /// NM_182772 /// NM_182850 /// NM_182853 /// NM_18301…	0006006 // glucose metabolic process // inferred from electronic annotation /// 0006351 // transcription, DNA-dependent // inferred from electronic annotation /// 0006355 // regulation of transcription, DNA-dependent // inferred from direct assay /// 0006355 // regulation of transcription, DNA-dependent // non-traceable author statement /// 0006355 // regulation of transcription, DNA-dependent //…	0005634 // nucleus // inferred from electronic annotation /// 0005634 // nucleus // non-traceable author statement /// 0005634 // nucleus // traceable author statement /// 0005667 // transcription factor complex // inferred from electronic annotation	0003677 // DNA binding // non-traceable author statement /// 0003677 // DNA binding // inferred from electronic annotation /// 0003700 // sequence-specific DNA binding transcription factor activity // inferred from electronic annotation /// 0005515 // protein binding // inferred from physical interaction /// 0008140 // cAMP response element binding protein binding // non-traceable author statemen…	---	7.86566	7.72539	7.98358	6.78142	6.95704	6.68638	6.94026	6.62518	6.82153
11755830_a_at	MYO1G	myosin IG	2.1	up	0.73	down	Hs.37617.5	AL832302.1	Hs.37617	ENSG00000136286	64005	NP_149043	NM_033054	---	0005886 // plasma membrane // inferred from direct assay /// 0005886 // plasma membrane // inferred from electronic annotation /// 0016020 // membrane // inferred from electronic annotation /// 0016459 // myosin complex // inferred from electronic annotation	0000166 // nucleotide binding // inferred from electronic annotation /// 0003774 // motor activity // inferred from electronic annotation /// 0003779 // actin binding // inferred from electronic annotation /// 0005516 // calmodulin binding // inferred from electronic annotation /// 0005524 // ATP binding // inferred from electronic annotation	---	5.74896	6.09667	6.10414	4.75499	5.16404	4.87347	5.48384	5.60636	5.50222
11749852_s_at	FOS	FBJ murine osteosarcoma viral oncogene homolog	2.11	up	0.56	down	Hs.707896.3	AK290907.1	Hs.25647	ENSG00000170345	2353	NP_005243	NM_005252	0001661 // conditioned taste aversion // inferred from electronic annotation /// 0002224 // toll-like receptor signaling pathway // traceable author statement /// 0002755 // MyD88-dependent toll-like receptor signaling pathway // traceable author statement /// 0002756 // MyD88-independent toll-like receptor signaling pathway // traceable author statement /// 0006306 // DNA methylation // traceabl…	0005624 // membrane fraction // inferred from electronic annotation /// 0005634 // nucleus // inferred from direct assay /// 0005634 // nucleus // inferred from electronic annotation /// 0005634 // nucleus // traceable author statement /// 0005654 // nucleoplasm // traceable author statement /// 0005667 // transcription factor complex // inferred from electronic annotation /// 0005730 // nucleolu…	0003677 // DNA binding // inferred from electronic annotation /// 0003690 // double-stranded DNA binding // inferred from electronic annotation /// 0003700 // sequence-specific DNA binding transcription factor activity // inferred from direct assay /// 0003700 // sequence-specific DNA binding transcription factor activity // inferred from electronic annotation /// 0005515 // protein binding // in…	Smooth_muscle_contraction // GenMAPP /// TGF_Beta_Signaling_Pathway // GenMAPP	7.71861	7.65242	7.62874	6.50337	6.67942	6.6386	6.78469	6.87026	6.87026
11749188_a_at	ENTPD1	ectonucleoside triphosphate diphosphohydrolase 1	2.12	up	0.53	down	Hs.719076.6	AK316009.1	Hs.740368	ENSG00000138185	953	NP_001091645 /// NP_001157650 /// NP_001157651 /// NP_001157653 /// NP_001157654 /// NP_001157655 /// NP_001767	NM_001098175 /// NM_001164178 /// NM_001164179 /// NM_001164181 /// NM_001164182 /// NM_001164183 /// NM_001776	0006200 // ATP catabolic process // inferred from electronic annotation /// 0007155 // cell adhesion // non-traceable author statement /// 0007186 // G-protein coupled receptor signaling pathway // inferred from electronic annotation /// 0007596 // blood coagulation // traceable author statement /// 0009181 // purine ribonucleoside diphosphate catabolic process // inferred from electronic annotat…	0005605 // basal lamina // inferred from electronic annotation /// 0005886 // plasma membrane // non-traceable author statement /// 0005887 // integral to plasma membrane // traceable author statement /// 0016020 // membrane // inferred from electronic annotation /// 0016021 // integral to membrane // inferred from electronic annotation	0000166 // nucleotide binding // inferred from electronic annotation /// 0005524 // ATP binding // inferred from electronic annotation /// 0016787 // hydrolase activity // inferred from electronic annotation /// 0017110 // nucleoside-diphosphatase activity // inferred from electronic annotation /// 0017111 // nucleoside-triphosphatase activity // inferred from electronic annotation	---	5.31427	5.41374	5.44388	4.29171	4.49724	4.20088	4.483	4.5271	4.40805
11746256_x_at	ORM2	orosomucoid 2	2.12	up	0.55	down	Hs.522356.3	BC015964.1	Hs.719954	ENSG00000228278	5005	NP_000599	NM_000608	0002682 // regulation of immune system process // inferred from electronic annotation /// 0006810 // transport // inferred from electronic annotation /// 0006953 // acute-phase response // inferred from electronic annotation /// 0006953 // acute-phase response // traceable author statement	0005576 // extracellular region // inferred from electronic annotation /// 0005615 // extracellular space // inferred from electronic annotation /// 0005615 // extracellular space // traceable author statement	---	---	5.96371	5.96939	5.90121	4.89206	4.73146	5.01261	5.02613	5.12895	5.1021
11717678_at	AVPI1	arginine vasopressin-induced 1	2.12	up	0.62	down	Hs.23918.1	NM_021732.2	Hs.23918	ENSG00000119986	60370	NP_068378	NM_021732	0000187 // activation of MAPK activity // inferred from electronic annotation /// 0007049 // cell cycle // inferred from electronic annotation	---	---	---	5.94403	5.85433	6.12845	4.69794	5.1012	4.9324	5.16941	5.47662	5.1848
11724847_a_at	GBA3	glucosidase, beta, acid 3 (cytosolic)	2.13	up	0.61	down	Hs.653107.1	NM_020973.3	Hs.653107	ENSG00000249948	57733	NP_001121904 /// NP_066024	NM_001128432 /// NM_020973	0005975 // carbohydrate metabolic process // inferred from electronic annotation /// 0006665 // sphingolipid metabolic process // traceable author statement /// 0006687 // glycosphingolipid metabolic process // traceable author statement /// 0008152 // metabolic process // inferred from electronic annotation /// 0016139 // glycoside catabolic process // inferred from direct assay /// 0044281 // s…	0005737 // cytoplasm // inferred from electronic annotation /// 0005829 // cytosol // inferred from direct assay /// 0005829 // cytosol // traceable author statement /// 0005829 // cytosol // inferred from electronic annotation	0003824 // catalytic activity // inferred from electronic annotation /// 0004553 // hydrolase activity, hydrolyzing O-glycosyl compounds // inferred from electronic annotation /// 0004565 // beta-galactosidase activity // inferred from direct assay /// 0008422 // beta-glucosidase activity // inferred from direct assay /// 0008422 // beta-glucosidase activity // inferred from electronic annotation…	---	2.21568	2.16052	2.12316	1.32498	0.80771	1.1473	1.50302	1.50302	1.36034
11753427_a_at	RND3	Rho family GTPase 3	2.13	up	0.65	down	Hs.6838.3	AK299731.1	Hs.6838	ENSG00000115963	390	NP_001241667 /// NP_005159	NM_001254738 /// NM_005168	0006184 // GTP catabolic process // traceable author statement /// 0007155 // cell adhesion // traceable author statement /// 0007264 // small GTPase mediated signal transduction // inferred from electronic annotation /// 0030036 // actin cytoskeleton organization // traceable author statement	0000139 // Golgi membrane // inferred from electronic annotation /// 0005622 // intracellular // inferred from electronic annotation /// 0005794 // Golgi apparatus // inferred from electronic annotation /// 0016020 // membrane // inferred from electronic annotation	0000166 // nucleotide binding // inferred from electronic annotation /// 0003924 // GTPase activity // traceable author statement /// 0005525 // GTP binding // inferred from electronic annotation /// 0005525 // GTP binding // traceable author statement	---	6.07717	5.58836	5.90668	5.06648	4.80931	4.483	5.22672	5.22601	5.22601
11718909_x_at	CHST2	carbohydrate (N-acetylglucosamine-6-O) sulfotransferase 2	2.14	up	0.67	down	Hs.8786.1	NM_004267.3	Hs.8786	ENSG00000175040	9435	NP_004258	NM_004267	0005975 // carbohydrate metabolic process // inferred from electronic annotation /// 0006044 // N-acetylglucosamine metabolic process // inferred from direct assay /// 0006790 // sulfur compound metabolic process // inferred from direct assay /// 0006954 // inflammatory response // inferred from electronic annotation /// 0006954 // inflammatory response // traceable author statement /// 0007275 /…	0000139 // Golgi membrane // inferred from electronic annotation /// 0005794 // Golgi apparatus // inferred from electronic annotation /// 0005802 // trans-Golgi network // inferred from direct assay /// 0016020 // membrane // inferred from electronic annotation /// 0016021 // integral to membrane // inferred from electronic annotation /// 0031228 // intrinsic to Golgi membrane // non-traceable a…	0001517 // N-acetylglucosamine 6-O-sulfotransferase activity // inferred from direct assay /// 0008146 // sulfotransferase activity // traceable author statement /// 0008146 // sulfotransferase activity // inferred from electronic annotation /// 0016740 // transferase activity // inferred from electronic annotation	---	6.51933	6.73512	6.66045	5.62336	5.60254	5.46013	6.14957	5.97848	6.0271
11716551_s_at	HES1	hairy and enhancer of split 1, (Drosophila)	2.14	up	0.53	down	Hs.250666.1	CD236691	Hs.250666	ENSG00000114315	3280	NP_005515	NM_005524	0000122 // negative regulation of transcription from RNA polymerase II promoter // inferred from direct assay /// 0000122 // negative regulation of transcription from RNA polymerase II promoter // inferred from electronic annotation /// 0001701 // in utero embryonic development // inferred from electronic annotation /// 0001889 // liver development // inferred from electronic annotation /// 00031…	0005622 // intracellular // inferred from electronic annotation /// 0005634 // nucleus // inferred from sequence or structural similarity /// 0005634 // nucleus // inferred from electronic annotation /// 0005737 // cytoplasm // inferred from electronic annotation	0000981 // sequence-specific DNA binding RNA polymerase II transcription factor activity // inferred from electronic annotation /// 0001078 // RNA polymerase II core promoter proximal region sequence-specific DNA binding transcription factor activity involved in negative regulation of transcription // inferred from sequence or structural similarity /// 0001078 // RNA polymerase II core promoter p…	---	5.98722	6.04663	6.24208	5.05761	5.09039	4.90097	5.09039	5.16557	5.28327
11757721_s_at	CSRNP1	cysteine-serine-rich nuclear protein 1	2.15	up	0.59	down	Hs.593170.1	BM129310	Hs.370950	ENSG00000144655	64651	NP_149016	NM_033027	0006351 // transcription, DNA-dependent // inferred from electronic annotation /// 0006355 // regulation of transcription, DNA-dependent // inferred from electronic annotation /// 0006915 // apoptotic process // non-traceable author statement /// 0006915 // apoptotic process // inferred from electronic annotation /// 0009791 // post-embryonic development // inferred from electronic annotation ///…	0005634 // nucleus // inferred from direct assay /// 0005634 // nucleus // inferred from sequence or structural similarity /// 0005634 // nucleus // inferred from electronic annotation /// 0005730 // nucleolus // inferred from direct assay	0003677 // DNA binding // inferred from electronic annotation /// 0003700 // sequence-specific DNA binding transcription factor activity // inferred from sequence or structural similarity /// 0003700 // sequence-specific DNA binding transcription factor activity // inferred from electronic annotation	---	8.32529	8.1583	8.28543	7.15529	7.24331	7.11257	7.44988	7.55486	7.47048
11719142_a_at	INSIG2	insulin induced gene 2	2.17	up	0.76	down	Hs.7089.1	NM_016133.2	Hs.7089	ENSG00000125629	51141	NP_057217	NM_016133	0006629 // lipid metabolic process // inferred from electronic annotation /// 0006641 // triglyceride metabolic process // inferred from electronic annotation /// 0006695 // cholesterol biosynthetic process // inferred from electronic annotation /// 0006991 // response to sterol depletion // inferred from electronic annotation /// 0008202 // steroid metabolic process // inferred from electronic a…	0005783 // endoplasmic reticulum // inferred from electronic annotation /// 0005789 // endoplasmic reticulum membrane // inferred from electronic annotation /// 0016020 // membrane // inferred from electronic annotation /// 0016021 // integral to membrane // inferred from electronic annotation /// 0032937 // SREBP-SCAP-Insig complex // inferred from direct assay	0005515 // protein binding // inferred from physical interaction /// 0008134 // transcription factor binding // inferred from electronic annotation	---	6.24385	6.16192	6.36714	5.28829	5.10252	5.09014	6.17704	5.80249	5.59488
11757916_s_at	TBX3	T-box 3	2.18	up	0.55	down	Hs.129895.1	BG623634	Hs.731585	ENSG00000135111	6926	NP_005987 /// NP_057653	NM_005996 /// NM_016569	0001501 // skeletal system development // inferred from mutant phenotype /// 0001568 // blood vessel development // inferred from electronic annotation /// 0001701 // in utero embryonic development // inferred from electronic annotation /// 0001947 // heart looping // inferred from electronic annotation /// 0003007 // heart morphogenesis // inferred from electronic annotation /// 0003151 // outfl…	0005634 // nucleus // inferred from direct assay /// 0005634 // nucleus // inferred from electronic annotation	0003677 // DNA binding // inferred from electronic annotation /// 0003700 // sequence-specific DNA binding transcription factor activity // inferred from electronic annotation /// 0043565 // sequence-specific DNA binding // inferred from direct assay	---	7.03758	6.59032	7.12089	5.90938	5.83175	5.70101	6.21316	6.03485	5.904
11736797_s_at	RUNX1T1	runt-related transcription factor 1; translocated to, 1 (cyclin D-related)	2.19	up	0.49	down	Hs.368431.1	BC005850.1	Hs.368431	ENSG00000079102	862	NP_001185554 /// NP_001185555 /// NP_001185556 /// NP_001185557 /// NP_001185558 /// NP_001185559 /// NP_001185560 /// NP_001185561 /// NP_001185562 /// NP_001185563 /// NP_001185608 /// NP_004340 /// NP_783552 /// NP_783553 /// NP_783554	NM_001198625 /// NM_001198626 /// NM_001198627 /// NM_001198628 /// NM_001198629 /// NM_001198630 /// NM_001198631 /// NM_001198632 /// NM_001198633 /// NM_001198634 /// NM_001198679 /// NM_004349 /// NM_175634 /// NM_175635 /// NM_175636	0006091 // generation of precursor metabolites and energy // traceable author statement /// 0006351 // transcription, DNA-dependent // inferred from electronic annotation /// 0006355 // regulation of transcription, DNA-dependent // traceable author statement /// 0006355 // regulation of transcription, DNA-dependent // inferred from electronic annotation /// 0030097 // hemopoiesis // inferred from…	0005634 // nucleus // inferred from electronic annotation /// 0005634 // nucleus // inferred from direct assay /// 0005634 // nucleus // traceable author statement /// 0005730 // nucleolus // inferred from direct assay /// 0016363 // nuclear matrix // inferred from direct assay /// 0043231 // intracellular membrane-bounded organelle // inferred from direct assay	0000975 // regulatory region DNA binding // inferred from direct assay /// 0003677 // DNA binding // inferred from electronic annotation /// 0003677 // DNA binding // inferred from direct assay /// 0003700 // sequence-specific DNA binding transcription factor activity // inferred from electronic annotation /// 0003700 // sequence-specific DNA binding transcription factor activity // inferred from…	---	2.69137	3.42843	2.56336	1.67388	1.69749	1.9874	1.85391	1.83252	1.90358
11726217_a_at	PRDM1	PR domain containing 1, with ZNF domain	2.2	up	0.61	down	Hs.436023.1	AK289556.1	Hs.436023	ENSG00000057657	639	NP_001189 /// NP_878911	NM_001198 /// NM_182907	0000122 // negative regulation of transcription from RNA polymerase II promoter // inferred from electronic annotation /// 0000122 // negative regulation of transcription from RNA polymerase II promoter // traceable author statement /// 0001701 // in utero embryonic development // inferred from electronic annotation /// 0001892 // embryonic placenta development // inferred from electronic annotat…	0005622 // intracellular // inferred from electronic annotation /// 0005634 // nucleus // inferred from electronic annotation /// 0005737 // cytoplasm // inferred from direct assay /// 0005737 // cytoplasm // inferred from electronic annotation	0003676 // nucleic acid binding // inferred from electronic annotation /// 0003677 // DNA binding // inferred from electronic annotation /// 0003700 // sequence-specific DNA binding transcription factor activity // traceable author statement /// 0008270 // zinc ion binding // inferred from electronic annotation /// 0042826 // histone deacetylase binding // inferred from electronic annotation /// …	---	6.47107	6.37852	6.47206	5.42435	5.2602	5.28931	5.84643	5.70479	5.63794
11721695_s_at	DUSP2	dual specificity phosphatase 2	2.2	up	0.4	down	Hs.1183.1	NM_004418.3	Hs.1183	ENSG00000158050	1844	NP_004409	NM_004418	0000188 // inactivation of MAPK activity // not recorded /// 0000188 // inactivation of MAPK activity // traceable author statement /// 0001706 // endoderm formation // not recorded /// 0006470 // protein dephosphorylation // not recorded /// 0006470 // protein dephosphorylation // inferred from electronic annotation /// 0006470 // protein dephosphorylation // traceable author statement /// 00163…	0005634 // nucleus // traceable author statement /// 0005634 // nucleus // inferred from electronic annotation /// 0005654 // nucleoplasm // not recorded	0004721 // phosphoprotein phosphatase activity // inferred from electronic annotation /// 0004725 // protein tyrosine phosphatase activity // inferred from electronic annotation /// 0004725 // protein tyrosine phosphatase activity // traceable author statement /// 0005515 // protein binding // inferred from physical interaction /// 0008138 // protein tyrosine/serine/threonine phosphatase activity…	---	7.60013	7.32383	7.57006	6.38118	6.34701	6.41676	6.10976	6.13066	6.26662
11763756_x_at	GNLY	granulysin	2.22	up	0.59	down	Hs.105806.6	AK308781.1	Hs.105806	ENSG00000115523	10578	NP_006424 /// NP_036615	NM_006433 /// NM_012483	0006968 // cellular defense response // traceable author statement /// 0031640 // killing of cells of other organism // inferred from electronic annotation /// 0042742 // defense response to bacterium // inferred from electronic annotation /// 0050832 // defense response to fungus // inferred from electronic annotation	0005576 // extracellular region // inferred from electronic annotation /// 0005615 // extracellular space // traceable author statement	---	---	4.55762	4.34964	4.99211	3.38021	3.59173	3.53269	3.90473	3.77137	3.94424
11758619_s_at	LIF	leukemia inhibitory factor	2.23	up	0.62	down	Hs.605598.1	AI570795	Hs.2250	ENSG00000128342	3976	NP_001244064 /// NP_002300	NM_001257135 /// NM_002309	0001974 // blood vessel remodeling // inferred from electronic annotation /// 0006955 // immune response // inferred from electronic annotation /// 0007275 // multicellular organismal development // traceable author statement /// 0007566 // embryo implantation // inferred from electronic annotation /// 0008284 // positive regulation of cell proliferation // inferred from direct assay /// 0008284 …	0005576 // extracellular region // inferred from electronic annotation /// 0005615 // extracellular space // inferred by curator /// 0005615 // extracellular space // inferred from electronic annotation	0005102 // receptor binding // inferred from physical interaction /// 0005125 // cytokine activity // inferred from direct assay /// 0005125 // cytokine activity // inferred from electronic annotation /// 0005146 // leukemia inhibitory factor receptor binding // inferred from direct assay /// 0005146 // leukemia inhibitory factor receptor binding // inferred from physical interaction /// 0005146 …	TGF_Beta_Signaling_Pathway // GenMAPP	5.44422	5.37277	5.52843	4.36527	4.25069	4.30978	4.61089	4.83134	4.84777
11740496_x_at	ST3GAL2	ST3 beta-galactoside alpha-2,3-sialyltransferase 2	2.23	up	0.76	down	Hs.368611.1	NM_006927.3	Hs.368611	ENSG00000157350	6483	NP_008858	NM_006927	0006040 // amino sugar metabolic process // traceable author statement /// 0006464 // cellular protein modification process // traceable author statement /// 0006486 // protein glycosylation // inferred from electronic annotation /// 0016266 // O-glycan processing // traceable author statement /// 0043687 // post-translational protein modification // traceable author statement /// 0044267 // cell…	0000139 // Golgi membrane // traceable author statement /// 0005576 // extracellular region // inferred from electronic annotation /// 0005737 // cytoplasm // inferred from direct assay /// 0005794 // Golgi apparatus // inferred from direct assay /// 0005794 // Golgi apparatus // inferred from electronic annotation /// 0016020 // membrane // inferred from electronic annotation /// 0016021 // inte…	0003836 // beta-galactoside (CMP) alpha-2,3-sialyltransferase activity // inferred from electronic annotation /// 0003836 // beta-galactoside (CMP) alpha-2,3-sialyltransferase activity // traceable author statement /// 0008373 // sialyltransferase activity // inferred from electronic annotation /// 0016740 // transferase activity // inferred from electronic annotation /// 0016757 // transferase a…	---	7.31984	6.91707	7.27018	5.98956	6.08051	6.02818	6.78829	6.74434	6.80839
11735044_x_at	TRIM5	tripartite motif containing 5	2.24	up	0.76	down	Hs.370515.2	NM_033034.1	Hs.370515	ENSG00000132256	85363	NP_149023 /// NP_149083 /// NP_149084	NM_033034 /// NM_033092 /// NM_033093	0009615 // response to virus // inferred from electronic annotation /// 0016567 // protein ubiquitination // inferred from electronic annotation /// 0044419 // interspecies interaction between organisms // inferred from electronic annotation /// 0070206 // protein trimerization // inferred from direct assay	0000932 // cytoplasmic mRNA processing body // inferred from direct assay /// 0000932 // cytoplasmic mRNA processing body // inferred from electronic annotation /// 0005622 // intracellular // inferred from electronic annotation /// 0005737 // cytoplasm // inferred from direct assay /// 0005737 // cytoplasm // inferred from electronic annotation	0005515 // protein binding // inferred from physical interaction /// 0008270 // zinc ion binding // inferred from electronic annotation /// 0016874 // ligase activity // inferred from electronic annotation /// 0042802 // identical protein binding // inferred from physical interaction /// 0042803 // protein homodimerization activity // inferred from physical interaction /// 0046872 // metal ion bi…	---	5.62371	5.41482	6.02968	4.60635	4.49284	4.54597	5.57179	5.13042	5.19606
11736342_at	EGR3	early growth response 3	2.24	up	0.41	down	Hs.534313.1	AV645754	Hs.534313	ENSG00000179388	1960	NP_001186809 /// NP_001186810 /// NP_004421	NM_001199880 /// NM_001199881 /// NM_004430	0001938 // positive regulation of endothelial cell proliferation // inferred from mutant phenotype /// 0002042 // cell migration involved in sprouting angiogenesis // inferred from direct assay /// 0006351 // transcription, DNA-dependent // inferred from electronic annotation /// 0006355 // regulation of transcription, DNA-dependent // traceable author statement /// 0006355 // regulation of trans…	0005622 // intracellular // inferred from electronic annotation /// 0005634 // nucleus // inferred from electronic annotation	0003676 // nucleic acid binding // inferred from electronic annotation /// 0003677 // DNA binding // inferred from electronic annotation /// 0003700 // sequence-specific DNA binding transcription factor activity // traceable author statement /// 0008270 // zinc ion binding // inferred from electronic annotation /// 0046872 // metal ion binding // inferred from electronic annotation	---	3.98879	4.34964	3.70233	2.64468	3.06984	2.89392	2.74016	2.89392	2.53144
11729839_at	ZCCHC2	zinc finger, CCHC domain containing 2	2.25	up	0.55	down	Hs.114191.1	NM_017742.4	Hs.114191	ENSG00000141664	54877	NP_060212	NM_017742	0007154 // cell communication // inferred from electronic annotation	0005737 // cytoplasm // inferred from direct assay	0003676 // nucleic acid binding // inferred from electronic annotation /// 0008270 // zinc ion binding // inferred from electronic annotation /// 0035091 // phosphatidylinositol binding // inferred from electronic annotation /// 0046872 // metal ion binding // inferred from electronic annotation	---	3.57966	3.84425	4.0368	2.65368	2.59899	2.75829	3.02213	2.86163	3.02213
11735902_a_at	BDNF	brain-derived neurotrophic factor	2.25	up	0.56	down	Hs.502182.5	AK289853.1	Hs.502182	ENSG00000176697	627	NP_001137277 /// NP_001137278 /// NP_001137279 /// NP_001137280 /// NP_001137281 /// NP_001137282 /// NP_001137283 /// NP_001137284 /// NP_001137285 /// NP_001137286 /// NP_001137288 /// NP_001700 /// NP_733927 /// NP_733928 /// NP_733929 /// NP_733930 /// NP_733931	NM_001143805 /// NM_001143806 /// NM_001143807 /// NM_001143808 /// NM_001143809 /// NM_001143810 /// NM_001143811 /// NM_001143812 /// NM_001143813 /// NM_001143814 /// NM_001143815 /// NM_001143816 /// NM_001709 /// NM_170731 /// NM_170732 /// NM_170733 /// NM_170734 /// NM_170735	0001657 // ureteric bud development // inferred from electronic annotation /// 0006916 // anti-apoptosis // inferred from electronic annotation /// 0007399 // nervous system development // traceable author statement /// 0007406 // negative regulation of neuroblast proliferation // inferred from electronic annotation /// 0007411 // axon guidance // inferred from electronic annotation /// 0007412 /…	0005576 // extracellular region // inferred from electronic annotation /// 0016023 // cytoplasmic membrane-bounded vesicle // inferred from electronic annotation	0005102 // receptor binding // inferred from electronic annotation /// 0008083 // growth factor activity // inferred from electronic annotation /// 0008083 // growth factor activity // traceable author statement	---	3.38557	3.68954	3.92546	2.29607	2.8369	2.41067	2.82047	2.61104	3.05223
11733726_a_at	SNAP25	synaptosomal-associated protein, 25kDa	2.27	up	0.6	down	Hs.167317.1	L19760.1	Hs.167317	ENSG00000132639	6616	NP_003072 /// NP_570824	NM_003081 /// NM_130811	0001504 // neurotransmitter uptake // non-traceable author statement /// 0006112 // energy reserve metabolic process // traceable author statement /// 0007268 // synaptic transmission // non-traceable author statement /// 0007268 // synaptic transmission // traceable author statement /// 0007269 // neurotransmitter secretion // non-traceable author statement /// 0007269 // neurotransmitter secret…	0005625 // soluble fraction // inferred from electronic annotation /// 0005737 // cytoplasm // inferred from electronic annotation /// 0005768 // endosome // inferred from electronic annotation /// 0005802 // trans-Golgi network // inferred from electronic annotation /// 0005886 // plasma membrane // traceable author statement /// 0005886 // plasma membrane // inferred from electronic annotation …	0000149 // SNARE binding // inferred from electronic annotation /// 0005249 // voltage-gated potassium channel activity // inferred from electronic annotation /// 0005515 // protein binding // inferred from physical interaction /// 0017022 // myosin binding // inferred from electronic annotation /// 0017075 // syntaxin-1 binding // inferred from electronic annotation /// 0019904 // protein domain…	---	6.49654	6.05069	6.25754	5.05882	5.1012	5.15648	5.53777	5.52539	5.53777
11717994_a_at	NR4A1	nuclear receptor subfamily 4, group A, member 1	2.27	up	0.56	down	Hs.524430.1	NM_002135.3	Hs.614406	ENSG00000123358	3164	NP_001189162 /// NP_002126 /// NP_775180	NM_001202233 /// NM_001202234 /// NM_002135 /// NM_173157 /// NM_173158	0001938 // positive regulation of endothelial cell proliferation // inferred from mutant phenotype /// 0002042 // cell migration involved in sprouting angiogenesis // inferred from direct assay /// 0006351 // transcription, DNA-dependent // inferred from electronic annotation /// 0006355 // regulation of transcription, DNA-dependent // inferred from electronic annotation /// 0006367 // transcript…	0005634 // nucleus // inferred from electronic annotation /// 0005634 // nucleus // inferred from sequence or structural similarity /// 0005654 // nucleoplasm // traceable author statement /// 0005667 // transcription factor complex // inferred from electronic annotation	0001077 // RNA polymerase II core promoter proximal region sequence-specific DNA binding transcription factor activity involved in positive regulation of transcription // inferred from electronic annotation /// 0003677 // DNA binding // inferred from sequence or structural similarity /// 0003677 // DNA binding // inferred from electronic annotation /// 0003677 // DNA binding // traceable author s…	Nuclear_Receptors // GenMAPP	4.54541	4.30322	4.88145	3.56516	3.4801	3.19949	3.62463	3.83524	3.76268
11753244_a_at	BDNF	brain-derived neurotrophic factor	2.27	up	0.56	down	Hs.502182.17	AY054406.3	Hs.502182	ENSG00000176697	627	NP_001137277 /// NP_001137278 /// NP_001137279 /// NP_001137280 /// NP_001137281 /// NP_001137282 /// NP_001137283 /// NP_001137284 /// NP_001137285 /// NP_001137286 /// NP_001137288 /// NP_001700 /// NP_733927 /// NP_733928 /// NP_733929 /// NP_733930 /// NP_733931	NM_001143805 /// NM_001143806 /// NM_001143807 /// NM_001143808 /// NM_001143809 /// NM_001143810 /// NM_001143811 /// NM_001143812 /// NM_001143813 /// NM_001143814 /// NM_001143815 /// NM_001143816 /// NM_001709 /// NM_170731 /// NM_170732 /// NM_170733 /// NM_170734 /// NM_170735	0001657 // ureteric bud development // inferred from electronic annotation /// 0006916 // anti-apoptosis // inferred from electronic annotation /// 0007399 // nervous system development // traceable author statement /// 0007406 // negative regulation of neuroblast proliferation // inferred from electronic annotation /// 0007411 // axon guidance // inferred from electronic annotation /// 0007412 /…	0005576 // extracellular region // inferred from electronic annotation /// 0016023 // cytoplasmic membrane-bounded vesicle // inferred from electronic annotation	0005102 // receptor binding // inferred from electronic annotation /// 0008083 // growth factor activity // inferred from electronic annotation /// 0008083 // growth factor activity // traceable author statement	---	5.26638	5.2618	5.87739	4.17714	4.39256	4.34708	4.6507	4.47582	4.80308
11754769_a_at	BEND5	BEN domain containing 5	2.27	up	0.66	down	Hs.475348.3	AK021650.1	Hs.475348	ENSG00000162373	79656	NP_078879	NM_024603	---	0005794 // Golgi apparatus // inferred from electronic annotation	---	---	3.53631	4.16334	3.57043	2.33726	2.80578	2.63698	3.17014	3.40688	2.89392
11751287_a_at	MMP19	matrix metallopeptidase 19	2.28	up	0.6	down	Hs.591033.4	AK303202.1	Hs.591033	ENSG00000123342	4327	NP_002420	NM_001032360 /// NM_002429	0001525 // angiogenesis // inferred from electronic annotation /// 0001541 // ovarian follicle development // inferred from electronic annotation /// 0001542 // ovulation from ovarian follicle // inferred from electronic annotation /// 0001554 // luteolysis // inferred from electronic annotation /// 0006508 // proteolysis // non-traceable author statement /// 0006508 // proteolysis // inferred fr…	0005576 // extracellular region // inferred from electronic annotation /// 0005578 // proteinaceous extracellular matrix // non-traceable author statement /// 0005578 // proteinaceous extracellular matrix // inferred from electronic annotation /// 0031012 // extracellular matrix // inferred from electronic annotation	0004222 // metalloendopeptidase activity // inferred from electronic annotation /// 0005509 // calcium ion binding // inferred from electronic annotation /// 0008233 // peptidase activity // inferred from electronic annotation /// 0008237 // metallopeptidase activity // inferred from electronic annotation /// 0008270 // zinc ion binding // inferred from electronic annotation /// 0016787 // hydrol…	Matrix_Metalloproteinases // GenMAPP	5.58158	5.48148	5.63699	4.42199	4.37403	4.39023	4.73104	5.05411	4.69494
11733970_a_at	PCDH18	protocadherin 18	2.28	up	0.6	down	Hs.591691.1	AB046782.1	Hs.518989	ENSG00000189184	54510	NP_061908	NM_019035	0007155 // cell adhesion // inferred from electronic annotation /// 0007156 // homophilic cell adhesion // inferred from electronic annotation /// 0007420 // brain development // inferred from sequence or structural similarity /// 0007420 // brain development // inferred from electronic annotation	0005886 // plasma membrane // inferred from electronic annotation /// 0016020 // membrane // inferred from electronic annotation /// 0016021 // integral to membrane // inferred from electronic annotation	0005509 // calcium ion binding // inferred from electronic annotation	---	2.48544	2.10055	2.49676	1.27701	1.21477	1.08289	1.63047	1.63047	1.63047
11735046_at	ATP6V0D2	ATPase, H+ transporting, lysosomal 38kDa, V0 subunit d2	2.29	up	0.54	down	Hs.436360.1	NM_152565.1	Hs.436360	ENSG00000147614	245972	NP_689778	NM_152565	0006810 // transport // inferred from electronic annotation /// 0006811 // ion transport // inferred from electronic annotation /// 0006879 // cellular iron ion homeostasis // traceable author statement /// 0008286 // insulin receptor signaling pathway // traceable author statement /// 0015991 // ATP hydrolysis coupled proton transport // inferred from electronic annotation /// 0015992 // proton …	0005768 // endosome // inferred from electronic annotation /// 0005769 // early endosome // inferred from electronic annotation /// 0010008 // endosome membrane // traceable author statement /// 0016020 // membrane // inferred from direct assay /// 0016324 // apical plasma membrane // inferred from direct assay /// 0016324 // apical plasma membrane // inferred from electronic annotation /// 00164…	0005515 // protein binding // inferred from physical interaction /// 0015078 // hydrogen ion transmembrane transporter activity // inferred from electronic annotation	---	6.65827	6.68548	6.53271	5.35731	5.36489	5.63419	5.91768	5.58803	5.73977
11730321_a_at	CLEC2D	C-type lectin domain family 2, member D	2.29	up	0.63	down	Hs.268326.1	NM_013269.3	Hs.268326	---	29121	NP_001004419 /// NP_001184246 /// NP_001184247 /// NP_001184248 /// NP_037401	NM_001004419 /// NM_001004420 /// NM_001197317 /// NM_001197318 /// NM_001197319 /// NM_013269 /// NR_036693	0007166 // cell surface receptor signaling pathway // traceable author statement	0005624 // membrane fraction // traceable author statement /// 0005783 // endoplasmic reticulum // inferred from direct assay /// 0005783 // endoplasmic reticulum // inferred from electronic annotation /// 0005886 // plasma membrane // inferred from electronic annotation /// 0005887 // integral to plasma membrane // traceable author statement /// 0009986 // cell surface // inferred from direct as…	0003676 // nucleic acid binding // inferred from electronic annotation /// 0004872 // receptor activity // inferred from electronic annotation /// 0004888 // transmembrane signaling receptor activity // traceable author statement /// 0030246 // carbohydrate binding // inferred from electronic annotation	---	4.81996	5.21884	4.81255	3.48583	3.85539	3.98969	4.41487	3.98228	4.43975
11736798_a_at	RUNX1T1	runt-related transcription factor 1; translocated to, 1 (cyclin D-related)	2.29	up	0.52	down	Hs.368431.1	NM_175635.1	Hs.368431	ENSG00000079102	862	NP_001185554 /// NP_001185555 /// NP_001185556 /// NP_001185557 /// NP_001185558 /// NP_001185559 /// NP_001185560 /// NP_001185561 /// NP_001185562 /// NP_001185563 /// NP_001185608 /// NP_004340 /// NP_783552 /// NP_783553 /// NP_783554	NM_001198625 /// NM_001198626 /// NM_001198627 /// NM_001198628 /// NM_001198629 /// NM_001198630 /// NM_001198631 /// NM_001198632 /// NM_001198633 /// NM_001198634 /// NM_001198679 /// NM_004349 /// NM_175634 /// NM_175635 /// NM_175636	0006091 // generation of precursor metabolites and energy // traceable author statement /// 0006351 // transcription, DNA-dependent // inferred from electronic annotation /// 0006355 // regulation of transcription, DNA-dependent // traceable author statement /// 0006355 // regulation of transcription, DNA-dependent // inferred from electronic annotation /// 0045444 // fat cell differentiation // …	0005634 // nucleus // inferred from electronic annotation /// 0016363 // nuclear matrix // inferred from direct assay	0003677 // DNA binding // inferred from electronic annotation /// 0003700 // sequence-specific DNA binding transcription factor activity // inferred from electronic annotation /// 0003700 // sequence-specific DNA binding transcription factor activity // traceable author statement /// 0005515 // protein binding // inferred from physical interaction /// 0008270 // zinc ion binding // inferred from …	---	3.33662	3.85222	4.2463	2.73756	2.62093	2.55572	3.02213	2.80685	2.73756
11734659_a_at	FOS	FBJ murine osteosarcoma viral oncogene homolog	2.3	up	0.53	down	Hs.707896.1	NM_005252.2	Hs.25647	ENSG00000170345	2353	NP_005243	NM_005252	0001661 // conditioned taste aversion // inferred from electronic annotation /// 0002224 // toll-like receptor signaling pathway // traceable author statement /// 0002755 // MyD88-dependent toll-like receptor signaling pathway // traceable author statement /// 0002756 // MyD88-independent toll-like receptor signaling pathway // traceable author statement /// 0006306 // DNA methylation // traceabl…	0005624 // membrane fraction // inferred from electronic annotation /// 0005634 // nucleus // inferred from direct assay /// 0005634 // nucleus // inferred from electronic annotation /// 0005634 // nucleus // traceable author statement /// 0005654 // nucleoplasm // traceable author statement /// 0005667 // transcription factor complex // inferred from electronic annotation /// 0005730 // nucleolu…	0003677 // DNA binding // inferred from electronic annotation /// 0003690 // double-stranded DNA binding // inferred from electronic annotation /// 0003700 // sequence-specific DNA binding transcription factor activity // inferred from direct assay /// 0003700 // sequence-specific DNA binding transcription factor activity // inferred from electronic annotation /// 0005515 // protein binding // in…	Smooth_muscle_contraction // GenMAPP /// TGF_Beta_Signaling_Pathway // GenMAPP	7.95	7.82548	8.03627	6.82181	6.68508	6.76069	7.19537	6.90603	6.92537
11729664_s_at	STK38L	serine/threonine kinase 38 like	2.3	up	0.6	down	Hs.184523.1	NM_015000.3	Hs.184523	ENSG00000211455	23012	NP_055815	NM_015000	0006468 // protein phosphorylation // inferred from direct assay /// 0006468 // protein phosphorylation // inferred from electronic annotation /// 0007243 // intracellular protein kinase cascade // inferred from direct assay /// 0016310 // phosphorylation // inferred from electronic annotation /// 0051128 // regulation of cellular component organization // inferred from sequence or structural sim…	0005634 // nucleus // inferred from direct assay /// 0005730 // nucleolus // inferred from direct assay /// 0005737 // cytoplasm // inferred from direct assay /// 0005737 // cytoplasm // inferred from electronic annotation /// 0005856 // cytoskeleton // inferred from electronic annotation /// 0005886 // plasma membrane // inferred from direct assay /// 0015629 // actin cytoskeleton // inferred fr…	0000166 // nucleotide binding // inferred from electronic annotation /// 0000287 // magnesium ion binding // inferred from direct assay /// 0003779 // actin binding // inferred from electronic annotation /// 0004672 // protein kinase activity // inferred from electronic annotation /// 0004674 // protein serine/threonine kinase activity // inferred from direct assay /// 0004674 // protein serine/t…	---	6.90277	6.7956	7.18009	5.91004	5.82733	5.60345	6.33374	5.90284	6.39587
11763464_at	C18orf49	chromosome 18 open reading frame 49	2.3	up	0.56	down	Hs.114191.4	BC047606.1	Hs.733355	---	400653	---	---	---	---	---	---	5.04051	5.01546	5.46874	4.15298	3.8992	3.93563	4.35166	4.52579	4.1045
11731462_at	CPM	carboxypeptidase M	2.3	up	0.67	down	Hs.654387.1	NM_001874.4	Hs.654387	ENSG00000135678	1368	NP_001005502 /// NP_001865 /// NP_938079	NM_001005502 /// NM_001874 /// NM_198320	0006508 // proteolysis // inferred from electronic annotation /// 0009653 // anatomical structure morphogenesis // traceable author statement	0005634 // nucleus // inferred from direct assay /// 0005730 // nucleolus // inferred from direct assay /// 0005737 // cytoplasm // inferred from direct assay /// 0005886 // plasma membrane // inferred from direct assay /// 0005886 // plasma membrane // inferred from electronic annotation /// 0005886 // plasma membrane // traceable author statement /// 0016020 // membrane // inferred from electro…	0004180 // carboxypeptidase activity // traceable author statement /// 0004180 // carboxypeptidase activity // inferred from electronic annotation /// 0004181 // metallocarboxypeptidase activity // inferred from electronic annotation /// 0004181 // metallocarboxypeptidase activity // traceable author statement /// 0008233 // peptidase activity // inferred from electronic annotation /// 0008237 //…	---	2.29609	2.72487	3.1908	1.47192	1.54715	1.65309	2.36513	2.15794	1.94787
11730924_at	AICDA	activation-induced cytidine deaminase	2.3	up	0.63	down	Hs.149342.1	NM_020661.2	Hs.149342	ENSG00000111732	57379	NP_065712	NM_020661	0006397 // mRNA processing // inferred from electronic annotation /// 0008152 // metabolic process // inferred from electronic annotation /// 0009972 // cytidine deamination // inferred from direct assay /// 0009972 // cytidine deamination // non-traceable author statement /// 0009972 // cytidine deamination // inferred from electronic annotation /// 0016445 // somatic diversification of immunogl…	0000178 // exosome (RNase complex) // inferred from direct assay /// 0005737 // cytoplasm // inferred from direct assay	0003824 // catalytic activity // inferred from electronic annotation /// 0004126 // cytidine deaminase activity // inferred from direct assay /// 0004126 // cytidine deaminase activity // non-traceable author statement /// 0004126 // cytidine deaminase activity // inferred from electronic annotation /// 0005515 // protein binding // inferred from physical interaction /// 0008270 // zinc ion bindi…	---	3.44561	3.21109	3.86841	2.40824	1.97671	2.60161	2.8048	2.7035	2.98663
11722342_a_at	PIEZO2	piezo-type mechanosensitive ion channel component 2	2.31	up	0.28	down	Hs.585839.1	NM_022068.1	Hs.436902	ENSG00000154864	63895	NP_071351	NM_022068 /// NM_173817	0006810 // transport // inferred from electronic annotation /// 0006811 // ion transport // inferred from electronic annotation /// 0006812 // cation transport // inferred from sequence or structural similarity	0016020 // membrane // inferred from electronic annotation /// 0016021 // integral to membrane // inferred from electronic annotation	0005216 // ion channel activity // inferred from electronic annotation	---	4.81681	5.03518	5.10802	3.8411	3.8411	3.72386	3.30001	3.03807	3.13055
11729263_x_at	SERPINB9	serpin peptidase inhibitor, clade B (ovalbumin), member 9	2.31	up	0.6	down	Hs.104879.1	NM_004155.4	Hs.104879	ENSG00000170542	5272	NP_004146	NM_004155	0002448 // mast cell mediated immunity // inferred from expression pattern /// 0006916 // anti-apoptosis // inferred from mutant phenotype /// 0006955 // immune response // inferred from direct assay /// 0010466 // negative regulation of peptidase activity // inferred from electronic annotation /// 0010951 // negative regulation of endopeptidase activity // not recorded /// 0030162 // regulation …	0005615 // extracellular space // inferred from direct assay /// 0005634 // nucleus // inferred from direct assay /// 0005737 // cytoplasm // inferred from direct assay /// 0005737 // cytoplasm // inferred from electronic annotation /// 0005829 // cytosol // inferred from direct assay	0002020 // protease binding // inferred from physical interaction /// 0004867 // serine-type endopeptidase inhibitor activity // inferred from direct assay /// 0004867 // serine-type endopeptidase inhibitor activity // inferred from electronic annotation /// 0005515 // protein binding // inferred from physical interaction /// 0030414 // peptidase inhibitor activity // inferred from electronic ann…	---	3.92694	3.21411	4.12308	2.43523	2.72415	2.54566	3.06044	3.03452	2.94573
11741079_x_at	CREM	cAMP responsive element modulator	2.32	up	0.47	down	Hs.200250.11	AK290612.1	Hs.600170	ENSG00000095794	1390	NP_001254491 /// NP_001254492 /// NP_001254493 /// NP_001254494 /// NP_001254495 /// NP_001254496 /// NP_001254497 /// NP_001254498 /// NP_001254499 /// NP_001872 /// NP_853549 /// NP_874386 /// NP_874387 /// NP_874388 /// NP_874389 /// NP_874390 /// NP_874391 /// NP_874392 /// NP_874393 /// NP_874394 /// NP_877570 /// NP_877571 /// NP_877572 /// NP_877573 /// NP_878270 /// NP_878273 /// NP_89882…	NM_001267562 /// NM_001267563 /// NM_001267564 /// NM_001267565 /// NM_001267566 /// NM_001267567 /// NM_001267568 /// NM_001267569 /// NM_001267570 /// NM_001881 /// NM_181571 /// NM_182717 /// NM_182718 /// NM_182719 /// NM_182720 /// NM_182721 /// NM_182722 /// NM_182723 /// NM_182724 /// NM_182725 /// NM_182769 /// NM_182770 /// NM_182771 /// NM_182772 /// NM_182850 /// NM_182853 /// NM_18301…	0006006 // glucose metabolic process // inferred from electronic annotation /// 0006351 // transcription, DNA-dependent // inferred from electronic annotation /// 0006355 // regulation of transcription, DNA-dependent // inferred from direct assay /// 0006355 // regulation of transcription, DNA-dependent // non-traceable author statement /// 0006355 // regulation of transcription, DNA-dependent //…	0005634 // nucleus // inferred from electronic annotation /// 0005634 // nucleus // non-traceable author statement /// 0005634 // nucleus // traceable author statement /// 0005667 // transcription factor complex // inferred from electronic annotation	0003677 // DNA binding // non-traceable author statement /// 0003677 // DNA binding // inferred from electronic annotation /// 0003700 // sequence-specific DNA binding transcription factor activity // inferred from electronic annotation /// 0005515 // protein binding // inferred from physical interaction /// 0008140 // cAMP response element binding protein binding // non-traceable author statemen…	---	7.54939	7.47327	7.54556	6.30362	6.44239	6.24392	6.40984	6.59011	6.26943
11719174_a_at	NT5E	5'-nucleotidase, ecto (CD73)	2.32	up	0.46	down	Hs.153952.1	DQ186653.1	Hs.153952	ENSG00000135318	4907	NP_001191742 /// NP_002517	NM_001204813 /// NM_002526	0006144 // purine base metabolic process // traceable author statement /// 0006164 // purine nucleotide biosynthetic process // inferred from electronic annotation /// 0006195 // purine nucleotide catabolic process // traceable author statement /// 0006196 // AMP catabolic process // inferred from electronic annotation /// 0006206 // pyrimidine base metabolic process // traceable author statement…	0005624 // membrane fraction // inferred from electronic annotation /// 0005624 // membrane fraction // traceable author statement /// 0005737 // cytoplasm // inferred from direct assay /// 0005886 // plasma membrane // inferred from direct assay /// 0005886 // plasma membrane // traceable author statement /// 0005886 // plasma membrane // inferred from electronic annotation /// 0016020 // membra…	0000166 // nucleotide binding // inferred from electronic annotation /// 0008198 // ferrous iron binding // inferred from electronic annotation /// 0008253 // 5'-nucleotidase activity // not recorded /// 0008253 // 5'-nucleotidase activity // inferred from electronic annotation /// 0008253 // 5'-nucleotidase activity // traceable author statement /// 0016787 // hydrolase activity // inferred from…	---	6.6231	6.3916	6.43657	5.31806	5.26237	5.29271	5.45739	5.37666	5.24915
11731832_x_at	DDO	D-aspartate oxidase	2.32	up	0.63	down	Hs.591348.1	NM_003649.2	Hs.591348	ENSG00000203797	8528	NP_003640 /// NP_004023	NM_003649 /// NM_004032	0006531 // aspartate metabolic process // inferred from electronic annotation /// 0006533 // aspartate catabolic process // inferred from direct assay /// 0007320 // insemination // inferred from electronic annotation /// 0007625 // grooming behavior // inferred from electronic annotation /// 0042445 // hormone metabolic process // inferred from electronic annotation /// 0055114 // oxidation-redu…	0005777 // peroxisome // non-traceable author statement /// 0005777 // peroxisome // inferred from electronic annotation	0000166 // nucleotide binding // inferred from electronic annotation /// 0003884 // D-amino-acid oxidase activity // inferred from electronic annotation /// 0005102 // receptor binding // inferred from physical interaction /// 0005515 // protein binding // inferred from physical interaction /// 0008445 // D-aspartate oxidase activity // inferred from direct assay /// 0008445 // D-aspartate oxidas…	---	4.65095	4.22138	4.56206	3.31638	3.31023	3.22504	3.77856	3.77856	3.90807
11734657_s_at	SLC2A14	solute carrier family 2 (facilitated glucose transporter), member 14 /// solute carrier family 2 (facilitated glucose transporter), member 3	2.34	up	0.51	down	Hs.419240.1	BC039196.1	Hs.655169	ENSG00000059804 /// ENSG00000173262	144195 /// 6515	NP_008862 /// NP_703150	NM_006931 /// NM_153449	0005975 // carbohydrate metabolic process // traceable author statement /// 0005975 // carbohydrate metabolic process // non-traceable author statement /// 0006766 // vitamin metabolic process // traceable author statement /// 0006767 // water-soluble vitamin metabolic process // traceable author statement /// 0006810 // transport // inferred from electronic annotation /// 0007275 // multicellula…	0005886 // plasma membrane // traceable author statement /// 0016020 // membrane // inferred from electronic annotation /// 0016021 // integral to membrane // inferred from electronic annotation	0005215 // transporter activity // inferred from electronic annotation /// 0005355 // glucose transmembrane transporter activity // inferred from electronic annotation /// 0005355 // glucose transmembrane transporter activity // traceable author statement /// 0022857 // transmembrane transporter activity // inferred from electronic annotation /// 0022891 // substrate-specific transmembrane transp…	---	4.6685	4.03068	4.78956	3.29264	3.31023	3.25855	3.48583	3.77338	3.35108
11749291_a_at	FOS	FBJ murine osteosarcoma viral oncogene homolog	2.35	up	0.58	down	Hs.707896.2	AK298659.1	Hs.25647	ENSG00000170345	2353	NP_005243	NM_005252	0001661 // conditioned taste aversion // inferred from electronic annotation /// 0002224 // toll-like receptor signaling pathway // traceable author statement /// 0002755 // MyD88-dependent toll-like receptor signaling pathway // traceable author statement /// 0002756 // MyD88-independent toll-like receptor signaling pathway // traceable author statement /// 0006306 // DNA methylation // traceabl…	0005624 // membrane fraction // inferred from electronic annotation /// 0005634 // nucleus // inferred from direct assay /// 0005634 // nucleus // inferred from electronic annotation /// 0005634 // nucleus // traceable author statement /// 0005654 // nucleoplasm // traceable author statement /// 0005667 // transcription factor complex // inferred from electronic annotation /// 0005730 // nucleolu…	0003677 // DNA binding // inferred from electronic annotation /// 0003690 // double-stranded DNA binding // inferred from electronic annotation /// 0003700 // sequence-specific DNA binding transcription factor activity // inferred from direct assay /// 0003700 // sequence-specific DNA binding transcription factor activity // inferred from electronic annotation /// 0005515 // protein binding // in…	Smooth_muscle_contraction // GenMAPP /// TGF_Beta_Signaling_Pathway // GenMAPP	8.56408	8.49361	8.52648	7.25458	7.35862	7.32984	7.72786	7.72339	7.75269
11719139_at	TNP1	transition protein 1 (during histone to protamine replacement)	2.35	up	0.58	down	Hs.3017.1	NM_003284.3	Hs.3017	ENSG00000118245	7141	NP_003275	NM_003284	0000012 // single strand break repair // inferred from direct assay /// 0006337 // nucleosome disassembly // inferred from mutant phenotype /// 0006338 // chromatin remodeling // inferred from direct assay /// 0006342 // chromatin silencing // inferred from expression pattern /// 0007275 // multicellular organismal development // inferred from electronic annotation /// 0007283 // spermatogenesis …	0000786 // nucleosome // inferred from direct assay /// 0000786 // nucleosome // inferred from electronic annotation /// 0001673 // male germ cell nucleus // inferred from electronic annotation /// 0005634 // nucleus // inferred from electronic annotation /// 0005694 // chromosome // inferred from electronic annotation	0003677 // DNA binding // inferred from mutant phenotype /// 0003677 // DNA binding // inferred from electronic annotation	---	4.17495	3.58818	4.15931	2.73006	2.76299	2.79002	3.18188	3.18188	3.20698
11745701_a_at	METRNL	meteorin, glial cell differentiation regulator-like	2.36	up	0.56	down	Hs.591142.2	BC118558.1	Hs.378821	ENSG00000176845	284207	NP_001004431	NM_001004431	---	0005576 // extracellular region // inferred from electronic annotation	---	---	8.30893	8.26844	8.35579	7.02203	7.233	7.02608	7.42689	7.56542	7.45763
11717676_a_at	CYFIP2	cytoplasmic FMR1 interacting protein 2	2.36	up	0.64	down	Hs.519702.1	AF160973.1	Hs.519702	ENSG00000055163	26999	NP_001032409 /// NP_001032410 /// NP_055191	NM_001037332 /// NM_001037333 /// NM_014376	0006915 // apoptotic process // inferred from direct assay /// 0006915 // apoptotic process // inferred from electronic annotation /// 0007155 // cell adhesion // inferred from electronic annotation /// 0016337 // cell-cell adhesion // inferred from direct assay	0005737 // cytoplasm // inferred from direct assay /// 0005737 // cytoplasm // inferred from electronic annotation /// 0019717 // synaptosome // inferred from direct assay /// 0019717 // synaptosome // inferred from electronic annotation /// 0030054 // cell junction // inferred from electronic annotation /// 0045202 // synapse // inferred from electronic annotation /// 0048471 // perinuclear regi…	0005515 // protein binding // inferred from physical interaction	---	5.55756	5.83951	5.76716	4.25675	4.61199	4.63246	5.07766	5.07766	5.07766
11753025_a_at	TNFRSF1B	tumor necrosis factor receptor superfamily, member 1B	2.37	up	0.52	down	Hs.256278.2	AY148473.1	Hs.256278	ENSG00000028137	7133	NP_001057	NM_001066	0006915 // apoptotic process // inferred from electronic annotation /// 0006954 // inflammatory response // inferred from electronic annotation /// 0007166 // cell surface receptor signaling pathway // inferred from electronic annotation /// 0008219 // cell death // inferred from electronic annotation /// 0033209 // tumor necrosis factor-mediated signaling pathway // traceable author statement //…	0005576 // extracellular region // inferred from electronic annotation /// 0005886 // plasma membrane // inferred from electronic annotation /// 0016020 // membrane // inferred from electronic annotation /// 0016021 // integral to membrane // inferred from electronic annotation /// 0045121 // membrane raft // inferred from direct assay /// 0045121 // membrane raft // inferred from electronic anno…	0004872 // receptor activity // inferred from electronic annotation /// 0005031 // tumor necrosis factor-activated receptor activity // inferred from electronic annotation /// 0005031 // tumor necrosis factor-activated receptor activity // traceable author statement /// 0005515 // protein binding // inferred from physical interaction /// 0031625 // ubiquitin protein ligase binding // inferred fro…	Apoptosis // GenMAPP /// Apoptosis_GenMAPP // GenMAPP /// Apoptosis_KEGG // GenMAPP /// Inflammatory_Response_Pathway // GenMAPP	7.12516	6.80039	6.75625	5.72768	5.73372	5.53907	5.93577	6.13138	5.79959
11729665_a_at	STK38L	serine/threonine kinase 38 like	2.38	up	0.6	down	Hs.184523.1	AK291055.1	Hs.184523	ENSG00000211455	23012	NP_055815	NM_015000	0006468 // protein phosphorylation // inferred from direct assay /// 0006468 // protein phosphorylation // inferred from electronic annotation /// 0007243 // intracellular protein kinase cascade // inferred from direct assay /// 0016310 // phosphorylation // inferred from electronic annotation /// 0051128 // regulation of cellular component organization // inferred from sequence or structural sim…	0005634 // nucleus // inferred from direct assay /// 0005730 // nucleolus // inferred from direct assay /// 0005737 // cytoplasm // inferred from direct assay /// 0005737 // cytoplasm // inferred from electronic annotation /// 0005856 // cytoskeleton // inferred from electronic annotation /// 0005886 // plasma membrane // inferred from direct assay /// 0015629 // actin cytoskeleton // inferred fr…	0000166 // nucleotide binding // inferred from electronic annotation /// 0000287 // magnesium ion binding // inferred from direct assay /// 0003779 // actin binding // inferred from electronic annotation /// 0004672 // protein kinase activity // inferred from electronic annotation /// 0004674 // protein serine/threonine kinase activity // inferred from direct assay /// 0004674 // protein serine/t…	---	8.20329	8.11051	8.31151	6.94501	6.99066	6.99169	7.47746	7.37816	7.54915
11744347_a_at	MYO10	myosin X	2.39	up	0.6	down	Hs.481720.2	BC150285.1	Hs.481720	ENSG00000145555	4651	NP_036466	NM_012334	0006810 // transport // inferred from electronic annotation /// 0007165 // signal transduction // inferred from electronic annotation /// 0007411 // axon guidance // traceable author statement /// 0008360 // regulation of cell shape // inferred from mutant phenotype /// 0022409 // positive regulation of cell-cell adhesion // inferred from electronic annotation /// 0030705 // cytoskeleton-dependen…	0001726 // ruffle // inferred from electronic annotation /// 0005737 // cytoplasm // inferred from electronic annotation /// 0005829 // cytosol // inferred from electronic annotation /// 0005856 // cytoskeleton // inferred from electronic annotation /// 0005886 // plasma membrane // inferred from electronic annotation /// 0005938 // cell cortex // inferred from electronic annotation /// 0016020 /…	0000166 // nucleotide binding // inferred from electronic annotation /// 0003774 // motor activity // inferred from electronic annotation /// 0003779 // actin binding // inferred from electronic annotation /// 0005516 // calmodulin binding // inferred from electronic annotation /// 0005524 // ATP binding // inferred from electronic annotation /// 0005543 // phospholipid binding // inferred from e…	---	6.45723	6.22812	6.60608	5.22099	5.37432	4.98487	5.92262	5.45347	5.68316
11760425_a_at	IL6	interleukin 6 (interferon, beta 2)	2.39	up	0.55	down	Hs.654458.2	AK301141.1	Hs.654458	ENSG00000136244	3569	NP_000591	NM_000600	0001781 // neutrophil apoptotic process // inferred from direct assay /// 0001781 // neutrophil apoptotic process // inferred from electronic annotation /// 0002384 // hepatic immune response // inferred from direct assay /// 0002384 // hepatic immune response // traceable author statement /// 0002446 // neutrophil mediated immunity // inferred by curator /// 0002548 // monocyte chemotaxis // inf…	0005576 // extracellular region // traceable author statement /// 0005576 // extracellular region // inferred from electronic annotation /// 0005615 // extracellular space // inferred from direct assay /// 0005615 // extracellular space // inferred from electronic annotation /// 0005896 // interleukin-6 receptor complex // inferred from direct assay /// 0009897 // external side of plasma membrane…	0005102 // receptor binding // inferred from electronic annotation /// 0005125 // cytokine activity // inferred from direct assay /// 0005125 // cytokine activity // non-traceable author statement /// 0005125 // cytokine activity // inferred from electronic annotation /// 0005138 // interleukin-6 receptor binding // inferred from physical interaction /// 0005138 // interleukin-6 receptor binding …	Smooth_muscle_contraction // GenMAPP	5.25744	5.53216	4.95918	3.5737	4.18614	4.27387	4.37689	4.43443	4.36527
11744593_x_at	GRASP	GRP1 (general receptor for phosphoinositides 1)-associated scaffold protein	2.42	up	0.6	down	Hs.407202.2	BC035500.2	Hs.407202	ENSG00000161835	160622	NP_859062	NM_181711	0007165 // signal transduction // inferred from electronic annotation /// 0008104 // protein localization // inferred from electronic annotation	0005737 // cytoplasm // inferred from electronic annotation /// 0005886 // plasma membrane // inferred from electronic annotation /// 0016020 // membrane // inferred from electronic annotation /// 0030054 // cell junction // inferred from electronic annotation /// 0045202 // synapse // inferred from electronic annotation /// 0045211 // postsynaptic membrane // inferred from electronic annotation …	0030165 // PDZ domain binding // inferred from electronic annotation /// 0030306 // ADP-ribosylation factor binding // inferred from electronic annotation	---	6.85338	6.93588	6.61725	5.52675	5.58645	5.53024	6.04663	6.22855	5.93823
11728657_at	IGFBP5	insulin-like growth factor binding protein 5	2.42	up	0.5	down	Hs.607212.1	BX416238	Hs.607212	ENSG00000115461	3488	NP_000590	NM_000599	0001558 // regulation of cell growth // inferred from electronic annotation /// 0001649 // osteoblast differentiation // inferred from electronic annotation /// 0006006 // glucose metabolic process // inferred from electronic annotation /// 0007165 // signal transduction // non-traceable author statement /// 0014912 // negative regulation of smooth muscle cell migration // inferred from direct as…	0005576 // extracellular region // non-traceable author statement /// 0005576 // extracellular region // traceable author statement /// 0005576 // extracellular region // inferred from electronic annotation /// 0005622 // intracellular // inferred from electronic annotation /// 0016942 // insulin-like growth factor binding protein complex // inferred by curator	0001968 // fibronectin binding // inferred from electronic annotation /// 0005515 // protein binding // inferred from physical interaction /// 0005520 // insulin-like growth factor binding // inferred from electronic annotation /// 0019838 // growth factor binding // inferred from electronic annotation /// 0031994 // insulin-like growth factor I binding // inferred from physical interaction	---	3.83447	3.52765	3.7704	2.11085	2.61008	2.64933	2.54101	3.02213	2.58345
11723897_a_at	TESK2	testis-specific kinase 2	2.43	up	0.56	down	Hs.591499.1	NM_007170.2	Hs.591499	ENSG00000070759	10420	NP_009101	NM_007170	0006468 // protein phosphorylation // inferred from sequence or structural similarity /// 0006468 // protein phosphorylation // traceable author statement /// 0006468 // protein phosphorylation // inferred from electronic annotation /// 0007283 // spermatogenesis // inferred from sequence or structural similarity /// 0007283 // spermatogenesis // inferred from electronic annotation /// 0007283 //…	0005634 // nucleus // inferred from direct assay /// 0005634 // nucleus // inferred from sequence or structural similarity /// 0005634 // nucleus // inferred from electronic annotation /// 0005730 // nucleolus // inferred from direct assay /// 0005737 // cytoplasm // inferred from electronic annotation	0000166 // nucleotide binding // inferred from electronic annotation /// 0004672 // protein kinase activity // traceable author statement /// 0004672 // protein kinase activity // inferred from electronic annotation /// 0004674 // protein serine/threonine kinase activity // inferred from sequence or structural similarity /// 0004674 // protein serine/threonine kinase activity // inferred from ele…	---	6.2533	6.31885	6.64776	5.13315	5.25506	5.05042	5.63395	5.45998	5.63395
11750862_a_at	EMR3	egf-like module containing, mucin-like, hormone receptor-like 3	2.43	up	0.67	down	Hs.658712.2	AK298653.1	Hs.658712	ENSG00000131355	84658	NP_115960	NM_032571 /// NM_152939	0007165 // signal transduction // inferred from electronic annotation /// 0007166 // cell surface receptor signaling pathway // inferred from electronic annotation /// 0007186 // G-protein coupled receptor signaling pathway // traceable author statement /// 0007186 // G-protein coupled receptor signaling pathway // inferred from electronic annotation /// 0007218 // neuropeptide signaling pathway …	0005576 // extracellular region // inferred from electronic annotation /// 0005615 // extracellular space // inferred from electronic annotation /// 0005886 // plasma membrane // inferred from electronic annotation /// 0016020 // membrane // inferred from electronic annotation /// 0016021 // integral to membrane // inferred from electronic annotation /// 0016021 // integral to membrane // traceab…	0004871 // signal transducer activity // inferred from electronic annotation /// 0004872 // receptor activity // inferred from electronic annotation /// 0004888 // transmembrane signaling receptor activity // inferred from electronic annotation /// 0004930 // G-protein coupled receptor activity // inferred from electronic annotation /// 0004930 // G-protein coupled receptor activity // traceable …	GPCRDB_Other // GenMAPP	4.31032	3.94001	4.1783	3.02268	2.89149	2.73849	3.35001	3.82794	3.49496
11717575_at	PPP1R3C	protein phosphatase 1, regulatory subunit 3C	2.44	up	0.79	down	Hs.303090.1	NM_005398.4	Hs.700228	ENSG00000119938	5507	NP_005389	NM_005398	0005975 // carbohydrate metabolic process // inferred from electronic annotation /// 0005977 // glycogen metabolic process // inferred from electronic annotation /// 0005978 // glycogen biosynthetic process // inferred from electronic annotation /// 0005979 // regulation of glycogen biosynthetic process // inferred from electronic annotation /// 0005981 // regulation of glycogen catabolic process…	0005625 // soluble fraction // inferred from electronic annotation /// 0005792 // microsome // inferred from electronic annotation /// 0042587 // glycogen granule // inferred from electronic annotation	0004721 // phosphoprotein phosphatase activity // inferred from electronic annotation /// 0004722 // protein serine/threonine phosphatase activity // traceable author statement /// 0005515 // protein binding // inferred from physical interaction /// 0019899 // enzyme binding // inferred from electronic annotation	---	5.06244	5.06818	4.91132	3.81968	3.7502	3.67816	4.5335	4.99969	4.46292
11724006_a_at	ENTPD1	ectonucleoside triphosphate diphosphohydrolase 1	2.45	up	0.46	down	Hs.719076.1	U87967.1	Hs.740368	ENSG00000138185	953	NP_001091645 /// NP_001157650 /// NP_001157651 /// NP_001157653 /// NP_001157654 /// NP_001157655 /// NP_001767	NM_001098175 /// NM_001164178 /// NM_001164179 /// NM_001164181 /// NM_001164182 /// NM_001164183 /// NM_001776	0006200 // ATP catabolic process // inferred from electronic annotation /// 0007155 // cell adhesion // non-traceable author statement /// 0007186 // G-protein coupled receptor signaling pathway // inferred from electronic annotation /// 0007596 // blood coagulation // traceable author statement /// 0009181 // purine ribonucleoside diphosphate catabolic process // inferred from electronic annotat…	0005605 // basal lamina // inferred from electronic annotation /// 0005886 // plasma membrane // non-traceable author statement /// 0005887 // integral to plasma membrane // traceable author statement /// 0016020 // membrane // inferred from electronic annotation /// 0016021 // integral to membrane // inferred from electronic annotation	0000166 // nucleotide binding // inferred from electronic annotation /// 0005524 // ATP binding // inferred from electronic annotation /// 0016787 // hydrolase activity // inferred from electronic annotation /// 0017110 // nucleoside-diphosphatase activity // inferred from electronic annotation /// 0017111 // nucleoside-triphosphatase activity // inferred from electronic annotation	---	5.87788	5.93577	6.07642	4.60617	4.83171	4.63758	4.84613	4.90386	4.74789
11724198_a_at	STC1	stanniocalcin 1	2.45	up	0.68	down	Hs.25590.1	U46768.1	Hs.25590	ENSG00000159167	6781	NP_003146	NM_003155	0001503 // ossification // inferred from electronic annotation /// 0006874 // cellular calcium ion homeostasis // traceable author statement /// 0007166 // cell surface receptor signaling pathway // traceable author statement /// 0007267 // cell-cell signaling // traceable author statement /// 0007566 // embryo implantation // inferred from electronic annotation /// 0007584 // response to nutrien…	0005576 // extracellular region // inferred from electronic annotation /// 0005615 // extracellular space // inferred from electronic annotation /// 0005737 // cytoplasm // inferred from electronic annotation /// 0016324 // apical plasma membrane // inferred from electronic annotation	0005179 // hormone activity // inferred from electronic annotation /// 0005179 // hormone activity // traceable author statement	---	5.27724	5.43209	5.0501	3.90312	4.00799	4.02589	4.72814	4.84541	4.483
11748797_a_at	AGPAT4	1-acylglycerol-3-phosphate O-acyltransferase 4 (lysophosphatidic acid acyltransferase, delta)	2.45	up	0.72	down	Hs.353175.4	AK295548.1	Hs.353175	ENSG00000026652	56895	NP_064518	NM_001012733 /// NM_001012734 /// NM_020133	0008152 // metabolic process // inferred from electronic annotation /// 0008654 // phospholipid biosynthetic process // non-traceable author statement /// 0008654 // phospholipid biosynthetic process // inferred from electronic annotation /// 0016024 // CDP-diacylglycerol biosynthetic process // inferred from electronic annotation /// 0019432 // triglyceride biosynthetic process // traceable auth…	0005789 // endoplasmic reticulum membrane // traceable author statement /// 0016020 // membrane // inferred from electronic annotation /// 0016021 // integral to membrane // inferred from electronic annotation	0003841 // 1-acylglycerol-3-phosphate O-acyltransferase activity // non-traceable author statement /// 0003841 // 1-acylglycerol-3-phosphate O-acyltransferase activity // inferred from electronic annotation /// 0016740 // transferase activity // inferred from electronic annotation /// 0016746 // transferase activity, transferring acyl groups // inferred from electronic annotation	---	4.8736	4.9067	4.62156	3.54045	3.68996	3.3598	4.33592	4.31784	4.31784
11736556_s_at	SLC2A14	solute carrier family 2 (facilitated glucose transporter), member 14 /// solute carrier family 2 (facilitated glucose transporter), member 3	2.45	up	0.53	down	Hs.655169.1	NM_153449.2	Hs.655169	ENSG00000059804 /// ENSG00000173262	144195 /// 6515	NP_008862 /// NP_703150	NM_006931 /// NM_153449	0005975 // carbohydrate metabolic process // traceable author statement /// 0005975 // carbohydrate metabolic process // non-traceable author statement /// 0006766 // vitamin metabolic process // traceable author statement /// 0006767 // water-soluble vitamin metabolic process // traceable author statement /// 0006810 // transport // inferred from electronic annotation /// 0007275 // multicellula…	0005886 // plasma membrane // traceable author statement /// 0016020 // membrane // inferred from electronic annotation /// 0016021 // integral to membrane // inferred from electronic annotation	0005215 // transporter activity // inferred from electronic annotation /// 0005355 // glucose transmembrane transporter activity // inferred from electronic annotation /// 0005355 // glucose transmembrane transporter activity // traceable author statement /// 0022857 // transmembrane transporter activity // inferred from electronic annotation /// 0022891 // substrate-specific transmembrane transp…	---	4.95872	4.92087	4.65241	3.61732	3.78612	3.31849	3.98228	3.98228	3.82865
11736958_at	TNFSF15	tumor necrosis factor (ligand) superfamily, member 15	2.45	up	0.47	down	Hs.241382.1	AK291642.1	Hs.23349	ENSG00000181634	9966	NP_001191273 /// NP_005109	NM_001204344 /// NM_005118	0006919 // activation of cysteine-type endopeptidase activity involved in apoptotic process // inferred from direct assay /// 0006919 // activation of cysteine-type endopeptidase activity involved in apoptotic process // inferred from electronic annotation /// 0006955 // immune response // inferred from electronic annotation /// 0007165 // signal transduction // non-traceable author statement ///…	0005576 // extracellular region // inferred from electronic annotation /// 0005615 // extracellular space // inferred from electronic annotation /// 0005886 // plasma membrane // inferred from direct assay /// 0005887 // integral to plasma membrane // traceable author statement /// 0016020 // membrane // inferred from electronic annotation /// 0016021 // integral to membrane // non-traceable auth…	0005102 // receptor binding // traceable author statement /// 0005123 // death receptor binding // inferred from electronic annotation /// 0005125 // cytokine activity // inferred from electronic annotation /// 0005164 // tumor necrosis factor receptor binding // inferred from electronic annotation	---	5.51879	5.47725	4.59395	3.76275	3.87672	4.13339	4.18595	4.15931	3.98963
11755013_x_at	TNFRSF1B	tumor necrosis factor receptor superfamily, member 1B	2.46	up	0.6	down	Hs.256278.3	BQ052282	Hs.256278	ENSG00000028137	7133	NP_001057	NM_001066	0006915 // apoptotic process // inferred from electronic annotation /// 0006954 // inflammatory response // inferred from electronic annotation /// 0007166 // cell surface receptor signaling pathway // inferred from electronic annotation /// 0008219 // cell death // inferred from electronic annotation /// 0033209 // tumor necrosis factor-mediated signaling pathway // traceable author statement //…	0005576 // extracellular region // inferred from electronic annotation /// 0005886 // plasma membrane // inferred from electronic annotation /// 0016020 // membrane // inferred from electronic annotation /// 0016021 // integral to membrane // inferred from electronic annotation /// 0045121 // membrane raft // inferred from direct assay /// 0045121 // membrane raft // inferred from electronic anno…	0004872 // receptor activity // inferred from electronic annotation /// 0005031 // tumor necrosis factor-activated receptor activity // inferred from electronic annotation /// 0005031 // tumor necrosis factor-activated receptor activity // traceable author statement /// 0005515 // protein binding // inferred from physical interaction /// 0031625 // ubiquitin protein ligase binding // inferred fro…	Apoptosis // GenMAPP /// Apoptosis_GenMAPP // GenMAPP /// Apoptosis_KEGG // GenMAPP /// Inflammatory_Response_Pathway // GenMAPP	9.10821	9.08259	8.88304	7.77643	7.7665	7.69395	8.23836	8.41666	8.23836
11755109_a_at	CYFIP2	cytoplasmic FMR1 interacting protein 2	2.47	up	0.65	down	Hs.519702.8	CX868116	Hs.519702	ENSG00000055163	26999	NP_001032409 /// NP_001032410 /// NP_055191	NM_001037332 /// NM_001037333 /// NM_014376	0006915 // apoptotic process // inferred from direct assay /// 0006915 // apoptotic process // inferred from electronic annotation /// 0007155 // cell adhesion // inferred from electronic annotation /// 0016337 // cell-cell adhesion // inferred from direct assay	0005737 // cytoplasm // inferred from direct assay /// 0005737 // cytoplasm // inferred from electronic annotation /// 0019717 // synaptosome // inferred from direct assay /// 0019717 // synaptosome // inferred from electronic annotation /// 0030054 // cell junction // inferred from electronic annotation /// 0045202 // synapse // inferred from electronic annotation /// 0048471 // perinuclear regi…	0005515 // protein binding // inferred from physical interaction	---	5.58135	5.90859	5.85874	4.31816	4.66722	4.51179	5.1452	5.14673	5.16923
11757790_s_at	PCDH17	protocadherin 17	2.47	up	0.62	down	Hs.713971.1	BM272130	Hs.106511	ENSG00000118946	27253	NP_001035519	NM_001040429 /// NM_014459	0007155 // cell adhesion // inferred from electronic annotation /// 0007156 // homophilic cell adhesion // inferred from electronic annotation	0005886 // plasma membrane // inferred from electronic annotation /// 0016020 // membrane // inferred from electronic annotation /// 0016021 // integral to membrane // inferred from electronic annotation	0005509 // calcium ion binding // inferred from electronic annotation /// 0005515 // protein binding // inferred from physical interaction	---	3.49676	2.97538	3.38557	1.81599	2.16052	2.02546	2.79047	2.50252	2.50252
11733154_at	UBTD2	ubiquitin domain containing 2	2.48	up	0.7	down	Hs.131570.1	AF251700.1	Hs.131570	ENSG00000168246	92181	NP_689490	NM_152277	---	0005634 // nucleus // inferred from direct assay /// 0005730 // nucleolus // inferred from direct assay /// 0005737 // cytoplasm // inferred from direct assay /// 0005737 // cytoplasm // inferred from electronic annotation	---	---	5.7399	5.42487	5.93961	4.43004	4.25532	4.55296	5.17874	5.17874	5.20632
11759559_at	SLC25A37	solute carrier family 25 (mitochondrial iron transporter), member 37	2.49	up	0.66	down	Hs.596025.1	AF495725.1	Hs.122514	ENSG00000147454 /// ENSG00000215298	51312	NP_057696	NM_016612	0006810 // transport // inferred from electronic annotation /// 0006811 // ion transport // inferred from electronic annotation /// 0055072 // iron ion homeostasis // inferred from electronic annotation	0005739 // mitochondrion // inferred from electronic annotation /// 0005743 // mitochondrial inner membrane // inferred from electronic annotation /// 0016020 // membrane // inferred from electronic annotation /// 0016021 // integral to membrane // inferred from electronic annotation	---	---	3.80188	4.1757	4.30608	2.9186	2.56922	2.9074	3.50364	3.48583	3.48583
11726218_a_at	PRDM1	PR domain containing 1, with ZNF domain	2.5	up	0.6	down	Hs.436023.1	NM_001198.3	Hs.436023	ENSG00000057657	639	NP_001189 /// NP_878911	NM_001198 /// NM_182907	0000122 // negative regulation of transcription from RNA polymerase II promoter // inferred from electronic annotation /// 0000122 // negative regulation of transcription from RNA polymerase II promoter // traceable author statement /// 0001701 // in utero embryonic development // inferred from electronic annotation /// 0001892 // embryonic placenta development // inferred from electronic annotat…	0005622 // intracellular // inferred from electronic annotation /// 0005634 // nucleus // inferred from electronic annotation /// 0005737 // cytoplasm // inferred from direct assay /// 0005737 // cytoplasm // inferred from electronic annotation	0003676 // nucleic acid binding // inferred from electronic annotation /// 0003677 // DNA binding // inferred from electronic annotation /// 0003700 // sequence-specific DNA binding transcription factor activity // traceable author statement /// 0008270 // zinc ion binding // inferred from electronic annotation /// 0042826 // histone deacetylase binding // inferred from electronic annotation /// …	---	8.25541	8.30241	8.48778	7.06958	7.15322	6.92634	7.73221	7.44599	7.65338
11723714_a_at	CPXM1	carboxypeptidase X (M14 family), member 1	2.52	up	0.42	down	Hs.659346.1	NM_019609.3	Hs.659346	ENSG00000088882	56265	NP_001171628 /// NP_062555	NM_001184699 /// NM_019609	0006508 // proteolysis // inferred from electronic annotation /// 0007155 // cell adhesion // inferred from electronic annotation	0005576 // extracellular region // inferred from electronic annotation /// 0005615 // extracellular space // inferred from electronic annotation	0004180 // carboxypeptidase activity // inferred from electronic annotation /// 0004181 // metallocarboxypeptidase activity // inferred from electronic annotation /// 0008233 // peptidase activity // inferred from electronic annotation /// 0008237 // metallopeptidase activity // inferred from electronic annotation /// 0008270 // zinc ion binding // inferred from electronic annotation /// 0016787 …	---	5.47725	5.42397	5.50763	3.975	4.33206	4.15931	4.09421	4.33206	4.23755
11721455_s_at	SERPINA1	serpin peptidase inhibitor, clade A (alpha-1 antiproteinase, antitrypsin), member 1	2.54	up	0.6	down	Hs.525557.1	BC015642.2	Hs.525557	ENSG00000197249	5265	NP_000286 /// NP_001002235 /// NP_001002236 /// NP_001121172 /// NP_001121173 /// NP_001121174 /// NP_001121175 /// NP_001121176 /// NP_001121177 /// NP_001121178 /// NP_001121179	NM_000295 /// NM_001002235 /// NM_001002236 /// NM_001127700 /// NM_001127701 /// NM_001127702 /// NM_001127703 /// NM_001127704 /// NM_001127705 /// NM_001127706 /// NM_001127707	0001666 // response to hypoxia // inferred from electronic annotation /// 0002576 // platelet degranulation // traceable author statement /// 0006953 // acute-phase response // inferred from electronic annotation /// 0006954 // inflammatory response // inferred from electronic annotation /// 0007596 // blood coagulation // traceable author statement /// 0007596 // blood coagulation // inferred fr…	0005576 // extracellular region // non-traceable author statement /// 0005576 // extracellular region // traceable author statement /// 0005576 // extracellular region // inferred from electronic annotation /// 0005578 // proteinaceous extracellular matrix // inferred from electronic annotation /// 0005615 // extracellular space // inferred from direct assay /// 0005615 // extracellular space // …	0002020 // protease binding // inferred from physical interaction /// 0004866 // endopeptidase inhibitor activity // inferred from electronic annotation /// 0004867 // serine-type endopeptidase inhibitor activity // inferred from direct assay /// 0004867 // serine-type endopeptidase inhibitor activity // non-traceable author statement /// 0004867 // serine-type endopeptidase inhibitor activity //…	---	5.84108	5.65346	5.60374	4.49247	4.37264	4.2565	4.9429	4.96672	4.9429
11733852_at	EGLN3	egl nine homolog 3 (C. elegans)	2.54	up	0.57	down	Hs.135507.1	NM_022073.3	Hs.135507	ENSG00000129521	112399	NP_071356	NM_022073	0001666 // response to hypoxia // inferred from expression pattern /// 0001666 // response to hypoxia // inferred from electronic annotation /// 0006915 // apoptotic process // inferred from expression pattern /// 0006915 // apoptotic process // inferred from electronic annotation /// 0006919 // activation of cysteine-type endopeptidase activity involved in apoptotic process // inferred from expr…	0005634 // nucleus // inferred from direct assay /// 0005634 // nucleus // inferred from electronic annotation /// 0005737 // cytoplasm // inferred from direct assay /// 0005737 // cytoplasm // inferred from electronic annotation	0005506 // iron ion binding // inferred from electronic annotation /// 0005515 // protein binding // inferred from physical interaction /// 0016491 // oxidoreductase activity // inferred from electronic annotation /// 0016702 // oxidoreductase activity, acting on single donors with incorporation of molecular oxygen, incorporation of two atoms of oxygen // inferred from electronic annotation /// 0…	---	2.59951	2.99607	3.50979	1.61148	1.71136	1.80872	2.16052	2.38639	2.16052
11724454_at	SLC22A4	solute carrier family 22 (organic cation/ergothioneine transporter), member 4	2.55	up	0.6	down	Hs.310591.1	NM_003059.2	Hs.310591	ENSG00000197208	6583	NP_003050	NM_003059	0006641 // triglyceride metabolic process // inferred from electronic annotation /// 0006810 // transport // inferred from electronic annotation /// 0006811 // ion transport // inferred from electronic annotation /// 0006814 // sodium ion transport // inferred from electronic annotation /// 0007589 // body fluid secretion // traceable author statement /// 0009437 // carnitine metabolic process //…	0005739 // mitochondrion // inferred from direct assay /// 0005739 // mitochondrion // inferred from electronic annotation /// 0005886 // plasma membrane // inferred by curator /// 0005886 // plasma membrane // traceable author statement /// 0005887 // integral to plasma membrane // traceable author statement /// 0016020 // membrane // inferred from electronic annotation /// 0016021 // integral t…	0000166 // nucleotide binding // traceable author statement /// 0000166 // nucleotide binding // inferred from electronic annotation /// 0005215 // transporter activity // inferred from electronic annotation /// 0005515 // protein binding // inferred from physical interaction /// 0005524 // ATP binding // inferred from electronic annotation /// 0008513 // secondary active organic cation transmemb…	---	7.28527	7.20469	7.43039	5.99233	6.02463	5.90668	6.7513	6.29407	6.64058
11759508_at	PCDH17	protocadherin 17	2.55	up	0.61	down	Hs.106511.1	DB357801	Hs.106511	ENSG00000118946	27253	NP_001035519	NM_001040429 /// NM_014459	0007155 // cell adhesion // inferred from electronic annotation /// 0007156 // homophilic cell adhesion // inferred from electronic annotation	0005886 // plasma membrane // inferred from electronic annotation /// 0016020 // membrane // inferred from electronic annotation /// 0016021 // integral to membrane // inferred from electronic annotation	0005509 // calcium ion binding // inferred from electronic annotation /// 0005515 // protein binding // inferred from physical interaction	---	3.97219	3.71874	4.3802	2.71067	2.53426	2.83096	3.25614	3.25614	3.4255
11738480_a_at	CRLF2	cytokine receptor-like factor 2	2.56	up	0.51	down	Hs.287729.1	NM_022148.2	Hs.287729	---	64109	NP_001012288 /// NP_071431	NM_001012288 /// NM_022148	---	0005576 // extracellular region // inferred from electronic annotation /// 0005886 // plasma membrane // inferred from electronic annotation /// 0016020 // membrane // inferred from electronic annotation /// 0016021 // integral to membrane // inferred from electronic annotation	0004872 // receptor activity // inferred from electronic annotation	---	4.78567	4.69811	4.77088	3.31191	3.33045	3.59732	3.7704	3.99499	3.57172
11753618_a_at	ADM	adrenomedullin	2.57	up	0.62	down	Hs.441047.2	CR541995.1	Hs.441047	ENSG00000148926	133	NP_001115	NM_001124	0001570 // vasculogenesis // inferred from direct assay /// 0001666 // response to hypoxia // inferred from electronic annotation /// 0001843 // neural tube closure // inferred from electronic annotation /// 0002026 // regulation of the force of heart contraction // inferred from electronic annotation /// 0002031 // G-protein coupled receptor internalization // inferred from direct assay /// 0006…	0005576 // extracellular region // traceable author statement /// 0005576 // extracellular region // inferred from electronic annotation /// 0005615 // extracellular space // inferred from direct assay /// 0005615 // extracellular space // inferred from electronic annotation /// 0005625 // soluble fraction // traceable author statement /// 0005737 // cytoplasm // inferred from direct assay	0005102 // receptor binding // traceable author statement /// 0005179 // hormone activity // inferred from electronic annotation /// 0005515 // protein binding // inferred from physical interaction /// 0031700 // adrenomedullin receptor binding // inferred from electronic annotation	Smooth_muscle_contraction // GenMAPP	7.27914	7.04348	7.15416	5.82299	5.78619	5.84116	6.30823	6.62823	6.49608
11733599_s_at	METRNL	meteorin, glial cell differentiation regulator-like	2.58	up	0.56	down	Hs.591142.1	NM_001004431.1	Hs.378821	ENSG00000176845	284207	NP_001004431	NM_001004431	---	0005576 // extracellular region // inferred from electronic annotation	---	---	9.48156	9.5735	9.62774	8.17765	8.27244	8.18516	8.65307	8.85481	8.64224
11738481_x_at	FCAR	Fc fragment of IgA, receptor for	2.6	up	0.63	down	Hs.659872.1	NM_133278.2	Hs.659872	ENSG00000186431 /// ENSG00000262806 /// ENSG00000262827	2204	NP_001991 /// NP_579803 /// NP_579805 /// NP_579806 /// NP_579807 /// NP_579808 /// NP_579811 /// NP_579812 /// NP_579813	NM_002000 /// NM_133269 /// NM_133271 /// NM_133272 /// NM_133273 /// NM_133274 /// NM_133277 /// NM_133278 /// NM_133279 /// NM_133280	0006955 // immune response // traceable author statement	0005576 // extracellular region // inferred from electronic annotation /// 0005886 // plasma membrane // inferred from direct assay /// 0005886 // plasma membrane // inferred from electronic annotation /// 0005886 // plasma membrane // traceable author statement /// 0005887 // integral to plasma membrane // traceable author statement /// 0016020 // membrane // inferred from electronic annotation …	0004872 // receptor activity // inferred from electronic annotation /// 0019862 // IgA binding // inferred from electronic annotation	---	5.51022	5.37252	5.23994	4.00983	4.06236	3.98178	4.65304	4.65732	4.83517
11758039_s_at	SDS	serine dehydratase	2.6	up	0.37	down	Hs.715054.1	AA970267	Hs.439023	ENSG00000135094	10993	NP_006834	NM_006843	0006094 // gluconeogenesis // inferred from electronic annotation /// 0006520 // cellular amino acid metabolic process // inferred from electronic annotation /// 0006565 // L-serine catabolic process // inferred from direct assay /// 0008152 // metabolic process // inferred from electronic annotation /// 0042866 // pyruvate biosynthetic process // inferred from direct assay	0005737 // cytoplasm // inferred from direct assay /// 0005737 // cytoplasm // inferred from electronic annotation /// 0005739 // mitochondrion // inferred from direct assay	0003824 // catalytic activity // inferred from electronic annotation /// 0003941 // L-serine ammonia-lyase activity // inferred from direct assay /// 0003941 // L-serine ammonia-lyase activity // inferred from electronic annotation /// 0004794 // L-threonine ammonia-lyase activity // inferred from electronic annotation /// 0016829 // lyase activity // inferred from electronic annotation /// 00301…	---	6.53946	6.6567	6.95018	5.18963	5.51748	5.36667	5.26437	5.27886	5.35333
11731599_a_at	FOSL2	FOS-like antigen 2	2.61	up	0.64	down	Hs.220971.1	BC022791.1	Hs.220971	ENSG00000075426	2355	NP_005244	NM_005253	0006351 // transcription, DNA-dependent // inferred from electronic annotation /// 0006355 // regulation of transcription, DNA-dependent // inferred from electronic annotation /// 0006357 // regulation of transcription from RNA polymerase II promoter // traceable author statement /// 0008219 // cell death // traceable author statement /// 0048146 // positive regulation of fibroblast proliferation…	0005634 // nucleus // inferred from direct assay /// 0005634 // nucleus // inferred from electronic annotation /// 0005634 // nucleus // traceable author statement /// 0005730 // nucleolus // inferred from direct assay	0003677 // DNA binding // inferred from electronic annotation /// 0003700 // sequence-specific DNA binding transcription factor activity // inferred from electronic annotation /// 0003700 // sequence-specific DNA binding transcription factor activity // traceable author statement /// 0043565 // sequence-specific DNA binding // inferred from electronic annotation /// 0046983 // protein dimerizatio…	---	6.13595	6.54873	6.49374	4.91735	5.00099	5.16065	5.69381	5.76648	5.80437
11744681_a_at	NT5E	5'-nucleotidase, ecto (CD73)	2.61	up	0.66	down	Hs.153952.2	BC015940.1	Hs.153952	ENSG00000135318	4907	NP_001191742 /// NP_002517	NM_001204813 /// NM_002526	0006144 // purine base metabolic process // traceable author statement /// 0006164 // purine nucleotide biosynthetic process // inferred from electronic annotation /// 0006195 // purine nucleotide catabolic process // traceable author statement /// 0006196 // AMP catabolic process // inferred from electronic annotation /// 0006206 // pyrimidine base metabolic process // traceable author statement…	0005624 // membrane fraction // inferred from electronic annotation /// 0005624 // membrane fraction // traceable author statement /// 0005737 // cytoplasm // inferred from direct assay /// 0005886 // plasma membrane // inferred from direct assay /// 0005886 // plasma membrane // traceable author statement /// 0005886 // plasma membrane // inferred from electronic annotation /// 0016020 // membra…	0000166 // nucleotide binding // inferred from electronic annotation /// 0008198 // ferrous iron binding // inferred from electronic annotation /// 0008253 // 5'-nucleotidase activity // not recorded /// 0008253 // 5'-nucleotidase activity // inferred from electronic annotation /// 0008253 // 5'-nucleotidase activity // traceable author statement /// 0016787 // hydrolase activity // inferred from…	---	6.21323	6.19403	5.88287	4.60595	5.09511	4.49223	5.49437	5.46374	5.50222
11721302_a_at	CLEC2B	C-type lectin domain family 2, member B	2.62	up	0.57	down	Hs.85201.1	BC005254.1	Hs.85201	ENSG00000110852	9976	NP_005118	NM_005127	---	0005887 // integral to plasma membrane // traceable author statement /// 0016020 // membrane // inferred from electronic annotation /// 0016021 // integral to membrane // inferred from electronic annotation	0030246 // carbohydrate binding // inferred from electronic annotation /// 0030246 // carbohydrate binding // traceable author statement	---	6.56343	6.59286	6.38451	5.13312	5.13384	5.16067	5.5954	5.8292	5.66587
11730250_a_at	LNX1	ligand of numb-protein X 1, E3 ubiquitin protein ligase	2.63	up	0.77	down	Hs.518760.2	AY358326.1	Hs.518760	ENSG00000072201	84708	NP_001119800 /// NP_116011	NM_001126328 /// NM_032622	0006511 // ubiquitin-dependent protein catabolic process // inferred from electronic annotation /// 0016567 // protein ubiquitination // inferred from electronic annotation /// 0042787 // protein ubiquitination involved in ubiquitin-dependent protein catabolic process // inferred from electronic annotation /// 0051260 // protein homooligomerization // inferred from electronic annotation	0005737 // cytoplasm // inferred from electronic annotation	0004842 // ubiquitin-protein ligase activity // inferred from electronic annotation /// 0005515 // protein binding // inferred from physical interaction /// 0008270 // zinc ion binding // inferred from electronic annotation /// 0016874 // ligase activity // inferred from electronic annotation /// 0030165 // PDZ domain binding // inferred from electronic annotation /// 0046872 // metal ion binding…	---	4.65095	4.40672	4.97178	3.17747	3.51184	3.21839	4.55977	4.25519	4.10129
11725154_a_at	TDRD9	tudor domain containing 9	2.63	up	0.59	down	Hs.21454.1	NM_153046.2	Hs.21454	ENSG00000156414	122402	NP_694591	NM_153046	0007126 // meiosis // inferred from electronic annotation /// 0007140 // male meiosis // inferred from sequence or structural similarity /// 0007140 // male meiosis // inferred from electronic annotation /// 0007275 // multicellular organismal development // inferred from electronic annotation /// 0007283 // spermatogenesis // inferred from sequence or structural similarity /// 0007283 // spermat…	0005634 // nucleus // inferred from sequence or structural similarity /// 0005634 // nucleus // inferred from electronic annotation /// 0005737 // cytoplasm // inferred from electronic annotation /// 0071547 // piP-body // inferred from sequence or structural similarity /// 0071547 // piP-body // inferred from electronic annotation	0000166 // nucleotide binding // inferred from electronic annotation /// 0003676 // nucleic acid binding // inferred from electronic annotation /// 0004386 // helicase activity // inferred from electronic annotation /// 0005524 // ATP binding // inferred from electronic annotation /// 0008026 // ATP-dependent helicase activity // inferred from electronic annotation /// 0016787 // hydrolase activi…	---	3.53897	3.2064	3.88842	1.96168	2.21574	2.32996	2.79047	2.79047	2.79047
11752820_a_at	PID1	phosphotyrosine interaction domain containing 1	2.64	up	0.61	down	Hs.715695.4	AY317148.1	Hs.409352	ENSG00000153823	55022	NP_001094288 /// NP_060403	NM_001100818 /// NM_017933	0001933 // negative regulation of protein phosphorylation // inferred from direct assay /// 0006112 // energy reserve metabolic process // inferred by curator /// 0010628 // positive regulation of gene expression // inferred from mutant phenotype /// 0010635 // regulation of mitochondrial fusion // inferred by curator /// 0045444 // fat cell differentiation // inferred from direct assay /// 00459…	0005634 // nucleus // inferred from direct assay /// 0005730 // nucleolus // inferred from direct assay /// 0005737 // cytoplasm // inferred from direct assay /// 0005737 // cytoplasm // inferred from electronic annotation /// 0005739 // mitochondrion // inferred from direct assay	---	---	3.27059	3.33888	3.41583	1.85909	2.07184	1.9458	2.64933	2.56538	2.64933
11725548_a_at	PDE4A	phosphodiesterase 4A, cAMP-specific	2.64	up	0.61	down	Hs.89901.1	NM_001111307.1	Hs.89901	ENSG00000065989	5141	NP_001104777 /// NP_001104778 /// NP_001104779 /// NP_001230050 /// NP_006193	NM_001111307 /// NM_001111308 /// NM_001111309 /// NM_001243121 /// NM_006202	0006198 // cAMP catabolic process // inferred from electronic annotation /// 0006198 // cAMP catabolic process // inferred from mutant phenotype /// 0007165 // signal transduction // inferred from electronic annotation /// 0007165 // signal transduction // traceable author statement /// 0042493 // response to drug // inferred from electronic annotation	0005624 // membrane fraction // traceable author statement /// 0005625 // soluble fraction // traceable author statement /// 0005626 // insoluble fraction // traceable author statement /// 0005634 // nucleus // inferred from electronic annotation /// 0005737 // cytoplasm // inferred from electronic annotation /// 0005829 // cytosol // traceable author statement /// 0005886 // plasma membrane // i…	0003824 // catalytic activity // inferred from electronic annotation /// 0004114 // 3',5'-cyclic-nucleotide phosphodiesterase activity // inferred from electronic annotation /// 0004115 // 3',5'-cyclic-AMP phosphodiesterase activity // inferred from electronic annotation /// 0004115 // 3',5'-cyclic-AMP phosphodiesterase activity // traceable author statement /// 0005515 // protein binding // infe…	G_Protein_Signaling // GenMAPP	8.49582	8.33842	8.64464	7.05676	7.09442	7.18159	7.77323	7.75792	7.77323
11735045_at	ATP6V0D2	ATPase, H+ transporting, lysosomal 38kDa, V0 subunit d2	2.65	up	0.48	down	Hs.436360.1	AY079172.1	Hs.436360	ENSG00000147614	245972	NP_689778	NM_152565	0006810 // transport // inferred from electronic annotation /// 0006811 // ion transport // inferred from electronic annotation /// 0006879 // cellular iron ion homeostasis // traceable author statement /// 0008286 // insulin receptor signaling pathway // traceable author statement /// 0015991 // ATP hydrolysis coupled proton transport // inferred from electronic annotation /// 0015992 // proton …	0005768 // endosome // inferred from electronic annotation /// 0005769 // early endosome // inferred from electronic annotation /// 0010008 // endosome membrane // traceable author statement /// 0016020 // membrane // inferred from direct assay /// 0016324 // apical plasma membrane // inferred from direct assay /// 0016324 // apical plasma membrane // inferred from electronic annotation /// 00164…	0005515 // protein binding // inferred from physical interaction /// 0015078 // hydrogen ion transmembrane transporter activity // inferred from electronic annotation	---	6.4915	6.51427	6.51669	5.07006	5.21011	5.08712	5.61457	5.30156	5.46756
11728876_at	CSF2	colony stimulating factor 2 (granulocyte-macrophage)	2.65	up	0.52	down	Hs.1349.1	NM_000758.2	Hs.1349	ENSG00000164400	1437	NP_000749	NM_000758	0001892 // embryonic placenta development // inferred from electronic annotation /// 0006955 // immune response // inferred from electronic annotation /// 0008284 // positive regulation of cell proliferation // inferred from electronic annotation /// 0010468 // regulation of gene expression // inferred from electronic annotation /// 0010628 // positive regulation of gene expression // inferred fr…	0005576 // extracellular region // traceable author statement /// 0005576 // extracellular region // inferred from electronic annotation /// 0005615 // extracellular space // inferred from electronic annotation	0005125 // cytokine activity // inferred from electronic annotation /// 0005129 // granulocyte macrophage colony-stimulating factor receptor binding // inferred from electronic annotation /// 0005129 // granulocyte macrophage colony-stimulating factor receptor binding // traceable author statement /// 0005515 // protein binding // inferred from physical interaction /// 0008083 // growth factor ac…	---	6.21365	6.04276	6.28524	4.8404	4.81974	4.71866	5.19197	5.27601	5.25548
11724771_x_at	FCGR2A	Fc fragment of IgG, low affinity IIa, receptor (CD32)	2.65	up	0.59	down	Hs.352642.1	J03619.1	Hs.352642	ENSG00000143226	2212	NP_001129691 /// NP_067674	NM_001136219 /// NM_021642	---	0005886 // plasma membrane // inferred from electronic annotation /// 0005886 // plasma membrane // non-traceable author statement /// 0016020 // membrane // inferred from electronic annotation /// 0016021 // integral to membrane // inferred from electronic annotation	0004872 // receptor activity // inferred from electronic annotation /// 0019864 // IgG binding // inferred from electronic annotation	---	8.3056	8.23661	7.99689	6.85416	6.88155	6.65005	7.29243	7.57354	7.42152
11737857_a_at	DNAAF1	dynein, axonemal, assembly factor 1	2.66	up	0.56	down	Hs.310164.1	NM_178452.4	Hs.310164	ENSG00000154099	123872	NP_848547	NM_178452	0003341 // cilium movement // inferred from mutant phenotype /// 0003356 // regulation of cilium beat frequency // inferred from mutant phenotype /// 0036158 // outer dynein arm assembly // inferred from mutant phenotype /// 0036159 // inner dynein arm assembly // inferred from mutant phenotype /// 0044458 // motile cilium assembly // inferred from mutant phenotype /// 0060271 // cilium morphogen…	0000922 // spindle pole // inferred from electronic annotation /// 0005634 // nucleus // inferred from direct assay /// 0005737 // cytoplasm // inferred from direct assay /// 0005737 // cytoplasm // non-traceable author statement /// 0005737 // cytoplasm // inferred from electronic annotation /// 0005856 // cytoskeleton // inferred from electronic annotation /// 0005886 // plasma membrane // infe…	0045502 // dynein binding // inferred from mutant phenotype	---	7.1065	7.17062	7.28999	5.70515	5.81257	5.87711	6.33374	6.33374	6.40271
11727597_at	PADI2	peptidyl arginine deiminase, type II	2.66	up	0.67	down	Hs.33455.1	NM_007365.2	Hs.33455	ENSG00000117115	11240	NP_031391	NM_007365	0006464 // cellular protein modification process // inferred from electronic annotation /// 0018101 // peptidyl-citrulline biosynthetic process from peptidyl-arginine // inferred from electronic annotation	0005737 // cytoplasm // inferred from electronic annotation	0004668 // protein-arginine deiminase activity // inferred from electronic annotation /// 0005509 // calcium ion binding // inferred from electronic annotation /// 0016787 // hydrolase activity // inferred from electronic annotation	---	5.086	5.49301	5.5509	4.0398	4.09672	3.81664	4.79728	4.79728	4.79728
11720253_s_at	TOB1	transducer of ERBB2, 1	2.68	up	0.73	down	Hs.719207.1	NM_005749.2	Hs.531550	ENSG00000141232	10140	NP_001230806 /// NP_001230814 /// NP_005740	NM_001243877 /// NM_001243885 /// NM_005749	0008285 // negative regulation of cell proliferation // traceable author statement	---	0005070 // SH3/SH2 adaptor activity // traceable author statement /// 0005515 // protein binding // inferred from physical interaction	Circadian_Exercise // GenMAPP	9.51612	9.27996	9.32962	8.1639	7.85586	7.89635	9.49211	8.53716	8.75626
11721454_a_at	SERPINA1	serpin peptidase inhibitor, clade A (alpha-1 antiproteinase, antitrypsin), member 1	2.71	up	0.69	down	Hs.525557.1	BC015642.2	Hs.525557	ENSG00000197249	5265	NP_000286 /// NP_001002235 /// NP_001002236 /// NP_001121172 /// NP_001121173 /// NP_001121174 /// NP_001121175 /// NP_001121176 /// NP_001121177 /// NP_001121178 /// NP_001121179	NM_000295 /// NM_001002235 /// NM_001002236 /// NM_001127700 /// NM_001127701 /// NM_001127702 /// NM_001127703 /// NM_001127704 /// NM_001127705 /// NM_001127706 /// NM_001127707	0001666 // response to hypoxia // inferred from electronic annotation /// 0002576 // platelet degranulation // traceable author statement /// 0006953 // acute-phase response // inferred from electronic annotation /// 0006954 // inflammatory response // inferred from electronic annotation /// 0007596 // blood coagulation // traceable author statement /// 0007596 // blood coagulation // inferred fr…	0005576 // extracellular region // non-traceable author statement /// 0005576 // extracellular region // traceable author statement /// 0005576 // extracellular region // inferred from electronic annotation /// 0005578 // proteinaceous extracellular matrix // inferred from electronic annotation /// 0005615 // extracellular space // inferred from direct assay /// 0005615 // extracellular space // …	0002020 // protease binding // inferred from physical interaction /// 0004866 // endopeptidase inhibitor activity // inferred from electronic annotation /// 0004867 // serine-type endopeptidase inhibitor activity // inferred from direct assay /// 0004867 // serine-type endopeptidase inhibitor activity // non-traceable author statement /// 0004867 // serine-type endopeptidase inhibitor activity //…	---	4.83214	4.55331	4.58416	3.49261	3.18226	3.03895	4.34299	3.92431	4.07028
11715671_x_at	IFITM1	interferon induced transmembrane protein 1	2.73	up	0.63	down	Hs.458414.1	NM_003641.3	Hs.458414	ENSG00000185885	8519	NP_003632	NM_003641	0007166 // cell surface receptor signaling pathway // traceable author statement /// 0008285 // negative regulation of cell proliferation // traceable author statement /// 0009607 // response to biotic stimulus // inferred from electronic annotation /// 0009615 // response to virus // inferred from electronic annotation /// 0019221 // cytokine-mediated signaling pathway // traceable author statem…	0005886 // plasma membrane // traceable author statement /// 0005886 // plasma membrane // inferred from electronic annotation /// 0016020 // membrane // inferred from electronic annotation /// 0016021 // integral to membrane // inferred from electronic annotation	0005057 // receptor signaling protein activity // traceable author statement	---	11.6131	11.4784	11.637	10.1304	10.1751	10.1396	10.9806	10.917	10.841
11721290_a_at	F3	coagulation factor III (thromboplastin, tissue factor)	2.73	up	0.57	down	Hs.62192.1	BC011029.1	Hs.62192	ENSG00000117525	2152	NP_001171567 /// NP_001984	NM_001178096 /// NM_001993	0001938 // positive regulation of endothelial cell proliferation // inferred from direct assay /// 0002541 // activation of plasma proteins involved in acute inflammatory response // inferred from direct assay /// 0002543 // activation of blood coagulation via clotting cascade // inferred by curator /// 0006916 // anti-apoptosis // traceable author statement /// 0006919 // activation of cysteine-…	0005576 // extracellular region // inferred from electronic annotation /// 0005615 // extracellular space // inferred from direct assay /// 0005615 // extracellular space // inferred from electronic annotation /// 0005737 // cytoplasm // inferred from electronic annotation /// 0005886 // plasma membrane // traceable author statement /// 0005886 // plasma membrane // non-traceable author statement…	0002020 // protease binding // inferred from physical interaction /// 0002020 // protease binding // inferred from electronic annotation /// 0005515 // protein binding // inferred from physical interaction /// 0005543 // phospholipid binding // inferred from direct assay /// 0043498 // cell surface binding // inferred from direct assay	---	4.95402	4.74968	4.79239	3.30948	3.40976	3.49661	3.55242	4.69398	3.78581
11724768_s_at	FCGR2A	Fc fragment of IgG, low affinity IIa, receptor (CD32) /// Fc fragment of IgG, low affinity IIc, receptor for (CD32) (gene/pseudogene)	2.75	up	0.58	down	Hs.352642.1	BC019931.1	Hs.713617	ENSG00000143226	2212 /// 9103	NP_001129691 /// NP_067674 /// NP_963857	NM_001005410 /// NM_001005411 /// NM_001005412 /// NM_001136219 /// NM_021642 /// NM_201563 /// NR_047648	0006955 // immune response // non-traceable author statement	0005737 // cytoplasm // inferred from electronic annotation /// 0005886 // plasma membrane // inferred from electronic annotation /// 0005886 // plasma membrane // non-traceable author statement /// 0016020 // membrane // inferred from electronic annotation /// 0016021 // integral to membrane // non-traceable author statement /// 0016021 // integral to membrane // inferred from electronic annotat…	0004872 // receptor activity // inferred from electronic annotation /// 0004888 // transmembrane signaling receptor activity // non-traceable author statement /// 0005515 // protein binding // inferred from physical interaction /// 0019864 // IgG binding // inferred from electronic annotation	---	6.18036	6.39989	6.15466	4.77919	4.91735	4.72765	5.53235	5.54471	5.32164
11733178_a_at	ZBTB1	zinc finger and BTB domain containing 1	2.75	up	0.71	down	Hs.655536.1	NM_014950.2	Hs.605143	ENSG00000126804	22890	NP_001116801 /// NP_055765	NM_001123329 /// NM_014950	0006351 // transcription, DNA-dependent // inferred from electronic annotation /// 0006355 // regulation of transcription, DNA-dependent // inferred from electronic annotation	0005622 // intracellular // inferred from electronic annotation /// 0005634 // nucleus // inferred from electronic annotation	0003676 // nucleic acid binding // inferred from electronic annotation /// 0003677 // DNA binding // inferred from electronic annotation /// 0008270 // zinc ion binding // inferred from electronic annotation /// 0046872 // metal ion binding // inferred from electronic annotation	---	6.29197	5.90068	6.12786	4.87581	4.64456	4.47902	5.90068	5.38988	5.53212
11749587_x_at	FCGR2A	Fc fragment of IgG, low affinity IIa, receptor (CD32)	2.76	up	0.5	down	Hs.352642.3	AK298734.1	Hs.352642	ENSG00000143226	2212	NP_001129691 /// NP_067674	NM_001136219 /// NM_021642	---	0005886 // plasma membrane // inferred from electronic annotation /// 0005886 // plasma membrane // non-traceable author statement /// 0016020 // membrane // inferred from electronic annotation /// 0016021 // integral to membrane // inferred from electronic annotation	0004872 // receptor activity // inferred from electronic annotation /// 0019864 // IgG binding // inferred from electronic annotation	---	7.13463	7.06599	7.18451	5.63927	5.77265	5.63717	6.10568	6.21016	6.0946
11729837_a_at	ZCCHC2	zinc finger, CCHC domain containing 2	2.76	up	0.54	down	Hs.114191.1	BQ015270	Hs.114191	ENSG00000141664	54877	NP_060212	NM_017742	0007154 // cell communication // inferred from electronic annotation	0005737 // cytoplasm // inferred from direct assay	0003676 // nucleic acid binding // inferred from electronic annotation /// 0008270 // zinc ion binding // inferred from electronic annotation /// 0035091 // phosphatidylinositol binding // inferred from electronic annotation /// 0046872 // metal ion binding // inferred from electronic annotation	---	5.84108	5.87845	6.04724	4.5739	4.53579	4.33057	4.9904	5.17388	4.9136
11721291_a_at	F3	coagulation factor III (thromboplastin, tissue factor)	2.8	up	0.63	down	Hs.62192.1	J02931.1	Hs.62192	ENSG00000117525	2152	NP_001171567 /// NP_001984	NM_001178096 /// NM_001993	0001938 // positive regulation of endothelial cell proliferation // inferred from direct assay /// 0002541 // activation of plasma proteins involved in acute inflammatory response // inferred from direct assay /// 0002543 // activation of blood coagulation via clotting cascade // inferred by curator /// 0006916 // anti-apoptosis // traceable author statement /// 0006919 // activation of cysteine-…	0005576 // extracellular region // inferred from electronic annotation /// 0005615 // extracellular space // inferred from direct assay /// 0005615 // extracellular space // inferred from electronic annotation /// 0005737 // cytoplasm // inferred from electronic annotation /// 0005886 // plasma membrane // traceable author statement /// 0005886 // plasma membrane // non-traceable author statement…	0002020 // protease binding // inferred from physical interaction /// 0002020 // protease binding // inferred from electronic annotation /// 0005515 // protein binding // inferred from physical interaction /// 0005543 // phospholipid binding // inferred from direct assay /// 0043498 // cell surface binding // inferred from direct assay	---	7.20201	6.98858	7.04552	5.47725	5.75651	5.60066	6.28882	6.57981	6.35432
11734726_x_at	PNPT1	polyribonucleotide nucleotidyltransferase 1	2.8	up	0.66	down	Hs.388733.1	BC053660.1	Hs.388733	ENSG00000138035	87178	NP_149100	NM_033109	0000958 // mitochondrial mRNA catabolic process // inferred from direct assay /// 0000958 // mitochondrial mRNA catabolic process // inferred from electronic annotation /// 0000962 // positive regulation of mitochondrial RNA catabolic process // inferred from direct assay /// 0000964 // mitochondrial RNA 5'-end processing // inferred from mutant phenotype /// 0000965 // mitochondrial RNA 3'-end p…	0005737 // cytoplasm // inferred from direct assay /// 0005737 // cytoplasm // inferred from electronic annotation /// 0005739 // mitochondrion // inferred from direct assay /// 0005739 // mitochondrion // inferred from mutant phenotype /// 0005739 // mitochondrion // inferred from electronic annotation /// 0005758 // mitochondrial intermembrane space // inferred from direct assay /// 0005758 // …	0000175 // 3'-5'-exoribonuclease activity // inferred from direct assay /// 0000175 // 3'-5'-exoribonuclease activity // inferred from electronic annotation /// 0003723 // RNA binding // inferred from electronic annotation /// 0004518 // nuclease activity // inferred from electronic annotation /// 0004527 // exonuclease activity // inferred from electronic annotation /// 0004654 // polyribonucleo…	---	6.89471	6.98858	7.27815	5.68075	5.65319	5.43847	6.47379	6.26068	6.61753
11721357_at	NMB	neuromedin B	2.82	up	0.47	down	Hs.386470.1	NM_021077.3	Hs.386470	ENSG00000197696	4828	NP_066563 /// NP_995580	NM_021077 /// NM_205858	0007165 // signal transduction // traceable author statement /// 0007218 // neuropeptide signaling pathway // inferred from electronic annotation /// 0007267 // cell-cell signaling // traceable author statement	0005576 // extracellular region // traceable author statement /// 0005576 // extracellular region // inferred from electronic annotation /// 0005625 // soluble fraction // traceable author statement	0005179 // hormone activity // traceable author statement	---	9.41606	9.31797	9.49489	7.89326	8.00955	7.90081	8.26883	8.3563	8.30151
11724769_x_at	FCGR2A	Fc fragment of IgG, low affinity IIa, receptor (CD32)	2.82	up	0.57	down	Hs.352642.1	BC019931.1	Hs.352642	ENSG00000143226	2212	NP_001129691 /// NP_067674	NM_001136219 /// NM_021642	---	0005886 // plasma membrane // inferred from electronic annotation /// 0005886 // plasma membrane // non-traceable author statement /// 0016020 // membrane // inferred from electronic annotation /// 0016021 // integral to membrane // inferred from electronic annotation	0004872 // receptor activity // inferred from electronic annotation /// 0019864 // IgG binding // inferred from electronic annotation	---	7.67475	7.70742	7.5777	6.04384	6.32068	6.17218	6.75797	6.99111	6.74808
11729840_s_at	ZCCHC2	zinc finger, CCHC domain containing 2	2.82	up	0.67	down	Hs.114191.1	NM_017742.4	Hs.114191	ENSG00000141664	54877	NP_060212	NM_017742	0007154 // cell communication // inferred from electronic annotation	0005737 // cytoplasm // inferred from direct assay	0003676 // nucleic acid binding // inferred from electronic annotation /// 0008270 // zinc ion binding // inferred from electronic annotation /// 0035091 // phosphatidylinositol binding // inferred from electronic annotation /// 0046872 // metal ion binding // inferred from electronic annotation	---	9.03283	8.73886	9.147	7.51738	7.4229	7.5488	8.51785	8.21103	8.44385
11718807_at	TNFRSF1B	tumor necrosis factor receptor superfamily, member 1B	2.83	up	0.54	down	Hs.256278.1	NM_001066.2	Hs.256278	ENSG00000028137	7133	NP_001057	NM_001066	0006915 // apoptotic process // inferred from electronic annotation /// 0006954 // inflammatory response // inferred from electronic annotation /// 0007166 // cell surface receptor signaling pathway // inferred from electronic annotation /// 0008219 // cell death // inferred from electronic annotation /// 0033209 // tumor necrosis factor-mediated signaling pathway // traceable author statement //…	0005576 // extracellular region // inferred from electronic annotation /// 0005886 // plasma membrane // inferred from electronic annotation /// 0016020 // membrane // inferred from electronic annotation /// 0016021 // integral to membrane // inferred from electronic annotation /// 0045121 // membrane raft // inferred from direct assay /// 0045121 // membrane raft // inferred from electronic anno…	0004872 // receptor activity // inferred from electronic annotation /// 0005031 // tumor necrosis factor-activated receptor activity // inferred from electronic annotation /// 0005031 // tumor necrosis factor-activated receptor activity // traceable author statement /// 0005515 // protein binding // inferred from physical interaction /// 0031625 // ubiquitin protein ligase binding // inferred fro…	Apoptosis // GenMAPP /// Apoptosis_GenMAPP // GenMAPP /// Apoptosis_KEGG // GenMAPP /// Inflammatory_Response_Pathway // GenMAPP	8.44815	8.36869	8.34869	6.81722	6.96147	6.95198	7.50917	7.5349	7.43377
11722889_a_at	SLC17A7	solute carrier family 17 (sodium-dependent inorganic phosphate cotransporter), member 7	2.84	up	0.56	down	Hs.375616.1	NM_020309.3	Hs.375616	ENSG00000104888	57030	NP_064705	NM_020309	0006810 // transport // inferred from electronic annotation /// 0006811 // ion transport // traceable author statement /// 0006811 // ion transport // inferred from electronic annotation /// 0006814 // sodium ion transport // inferred from electronic annotation /// 0006817 // phosphate ion transport // traceable author statement /// 0006817 // phosphate ion transport // inferred from electronic a…	0005886 // plasma membrane // traceable author statement /// 0008021 // synaptic vesicle // inferred from electronic annotation /// 0016020 // membrane // inferred from electronic annotation /// 0016021 // integral to membrane // inferred from direct assay /// 0016021 // integral to membrane // inferred from electronic annotation /// 0016021 // integral to membrane // traceable author statement /…	0005313 // L-glutamate transmembrane transporter activity // traceable author statement /// 0005315 // inorganic phosphate transmembrane transporter activity // inferred from electronic annotation /// 0015293 // symporter activity // inferred from electronic annotation /// 0015319 // sodium:inorganic phosphate symporter activity // inferred from direct assay /// 0015321 // sodium-dependent phosph…	---	5.63829	5.47725	5.81134	4.20027	4.21234	4.06411	4.81209	4.89634	4.66769
11755207_a_at	NT5E	5'-nucleotidase, ecto (CD73)	2.85	up	0.48	down	Hs.153952.3	W44659	Hs.153952	ENSG00000135318	4907	NP_001191742 /// NP_002517	NM_001204813 /// NM_002526	0006144 // purine base metabolic process // traceable author statement /// 0006164 // purine nucleotide biosynthetic process // inferred from electronic annotation /// 0006195 // purine nucleotide catabolic process // traceable author statement /// 0006196 // AMP catabolic process // inferred from electronic annotation /// 0006206 // pyrimidine base metabolic process // traceable author statement…	0005624 // membrane fraction // inferred from electronic annotation /// 0005624 // membrane fraction // traceable author statement /// 0005737 // cytoplasm // inferred from direct assay /// 0005886 // plasma membrane // inferred from direct assay /// 0005886 // plasma membrane // traceable author statement /// 0005886 // plasma membrane // inferred from electronic annotation /// 0016020 // membra…	0000166 // nucleotide binding // inferred from electronic annotation /// 0008198 // ferrous iron binding // inferred from electronic annotation /// 0008253 // 5'-nucleotidase activity // not recorded /// 0008253 // 5'-nucleotidase activity // inferred from electronic annotation /// 0008253 // 5'-nucleotidase activity // traceable author statement /// 0016787 // hydrolase activity // inferred from…	---	9.75861	9.56319	9.8243	8.31003	8.17806	8.18207	8.78885	8.43713	8.77984
11727125_a_at	PVRL3	poliovirus receptor-related 3	2.86	up	0.5	down	Hs.293917.1	BE544927	Hs.293917	ENSG00000177707	25945	NP_001230215 /// NP_001230217 /// NP_056295	NM_001243286 /// NM_001243288 /// NM_015480 /// XR_108463 /// XR_112521	0002089 // lens morphogenesis in camera-type eye // inferred from electronic annotation /// 0007155 // cell adhesion // inferred from electronic annotation /// 0007156 // homophilic cell adhesion // inferred from sequence or structural similarity /// 0007156 // homophilic cell adhesion // inferred from electronic annotation /// 0009566 // fertilization // inferred from electronic annotation /// 0…	0005886 // plasma membrane // inferred from sequence or structural similarity /// 0005886 // plasma membrane // traceable author statement /// 0005886 // plasma membrane // inferred from electronic annotation /// 0005911 // cell-cell junction // inferred from electronic annotation /// 0005913 // cell-cell adherens junction // inferred from electronic annotation /// 0016020 // membrane // inferred…	0005515 // protein binding // inferred from physical interaction /// 0042803 // protein homodimerization activity // inferred from sequence or structural similarity /// 0042803 // protein homodimerization activity // inferred from electronic annotation /// 0050839 // cell adhesion molecule binding // inferred from physical interaction	---	7.96766	7.80833	8.16482	6.38449	6.61854	6.45089	7.02795	6.78564	7.10053
11722929_a_at	CNKSR3	CNKSR family member 3	2.87	up	0.63	down	Hs.16064.1	AY328892.1	Hs.16064	ENSG00000153721	154043	NP_775786	NM_173515	0009966 // regulation of signal transduction // inferred from electronic annotation /// 0010765 // positive regulation of sodium ion transport // inferred from sequence or structural similarity /// 0016310 // phosphorylation // inferred from electronic annotation /// 0033137 // negative regulation of peptidyl-serine phosphorylation // inferred from sequence or structural similarity /// 0070373 //…	0005737 // cytoplasm // inferred from electronic annotation /// 0016020 // membrane // inferred from electronic annotation	0005543 // phospholipid binding // inferred from electronic annotation /// 0016301 // kinase activity // inferred from electronic annotation	---	5.96447	5.70702	6.22882	4.42619	4.65558	4.31551	5.30267	5.22946	5.38595
11740393_at	TNFRSF9	tumor necrosis factor receptor superfamily, member 9	2.88	up	0.54	down	Hs.654459.1	L12964.2	Hs.86447	ENSG00000049249	3604	NP_001552	NM_001561	0006917 // induction of apoptosis // traceable author statement /// 0008285 // negative regulation of cell proliferation // traceable author statement /// 0042127 // regulation of cell proliferation // inferred from electronic annotation	0005887 // integral to plasma membrane // traceable author statement /// 0009897 // external side of plasma membrane // inferred from electronic annotation /// 0016020 // membrane // inferred from electronic annotation /// 0016021 // integral to membrane // inferred from electronic annotation	0004872 // receptor activity // inferred from electronic annotation /// 0004872 // receptor activity // traceable author statement	---	6.31976	6.32858	6.22452	4.74648	4.83856	4.7697	5.40519	5.40519	5.39796
11715440_a_at	CTGF	connective tissue growth factor	2.9	up	0.34	down	Hs.591346.1	AK290884.1	Hs.410037	ENSG00000118523	1490	NP_001892	NM_001901	0001502 // cartilage condensation // inferred from electronic annotation /// 0001503 // ossification // inferred from electronic annotation /// 0001525 // angiogenesis // inferred from electronic annotation /// 0001558 // regulation of cell growth // inferred from electronic annotation /// 0001934 // positive regulation of protein phosphorylation // inferred from electronic annotation /// 0006260…	0005576 // extracellular region // traceable author statement /// 0005576 // extracellular region // inferred from electronic annotation /// 0005578 // proteinaceous extracellular matrix // inferred from electronic annotation /// 0005578 // proteinaceous extracellular matrix // traceable author statement /// 0005615 // extracellular space // inferred from electronic annotation /// 0005794 // Golg…	0001968 // fibronectin binding // inferred from electronic annotation /// 0005178 // integrin binding // inferred from electronic annotation /// 0005520 // insulin-like growth factor binding // inferred from electronic annotation /// 0005520 // insulin-like growth factor binding // traceable author statement /// 0008083 // growth factor activity // inferred from electronic annotation /// 0008201 …	---	4.32883	4.10325	4.94926	3.14143	2.79812	2.89006	2.64933	3.10057	2.95252
11724579_a_at	L1CAM	L1 cell adhesion molecule	2.91	up	0.64	down	Hs.522818.1	NM_000425.3	Hs.522818	ENSG00000198910	3897	NP_000416 /// NP_001137435 /// NP_076493	NM_000425 /// NM_001143963 /// NM_024003	0006935 // chemotaxis // traceable author statement /// 0007155 // cell adhesion // non-traceable author statement /// 0007155 // cell adhesion // inferred from electronic annotation /// 0007156 // homophilic cell adhesion // inferred from electronic annotation /// 0007157 // heterophilic cell-cell adhesion // inferred from electronic annotation /// 0007159 // leukocyte cell-cell adhesion // infe…	0005624 // membrane fraction // inferred from electronic annotation /// 0005886 // plasma membrane // traceable author statement /// 0005886 // plasma membrane // inferred from electronic annotation /// 0009897 // external side of plasma membrane // inferred from electronic annotation /// 0009986 // cell surface // inferred from electronic annotation /// 0016020 // membrane // inferred from elect…	0005178 // integrin binding // inferred from electronic annotation /// 0030165 // PDZ domain binding // inferred from electronic annotation /// 0033691 // sialic acid binding // inferred from electronic annotation /// 0042802 // identical protein binding // inferred from electronic annotation /// 0043621 // protein self-association // inferred from electronic annotation	---	6.23	6.14731	6.35945	4.69022	4.75804	4.72524	5.54601	5.54601	5.69208
11736555_s_at	SLC2A14	solute carrier family 2 (facilitated glucose transporter), member 14 /// solute carrier family 2 (facilitated glucose transporter), member 3	2.93	up	0.45	down	Hs.655169.1	AK126026.1	Hs.655169	ENSG00000059804 /// ENSG00000173262	144195 /// 6515	NP_008862 /// NP_703150	NM_006931 /// NM_153449	0005975 // carbohydrate metabolic process // traceable author statement /// 0005975 // carbohydrate metabolic process // non-traceable author statement /// 0006766 // vitamin metabolic process // traceable author statement /// 0006767 // water-soluble vitamin metabolic process // traceable author statement /// 0006810 // transport // inferred from electronic annotation /// 0007275 // multicellula…	0005886 // plasma membrane // traceable author statement /// 0016020 // membrane // inferred from electronic annotation /// 0016021 // integral to membrane // inferred from electronic annotation	0005215 // transporter activity // inferred from electronic annotation /// 0005355 // glucose transmembrane transporter activity // inferred from electronic annotation /// 0005355 // glucose transmembrane transporter activity // traceable author statement /// 0022857 // transmembrane transporter activity // inferred from electronic annotation /// 0022891 // substrate-specific transmembrane transp…	---	7.29509	7.3952	7.38765	5.76991	5.83696	5.88514	6.05652	6.6068	5.9279
11753348_a_at	SAMSN1	SAM domain, SH3 domain and nuclear localization signals 1	2.94	up	0.56	down	Hs.473341.3	AF519621.1	Hs.473341	ENSG00000155307	64092	NP_001243299 /// NP_071419	NM_001256370 /// NM_022136	0002820 // negative regulation of adaptive immune response // inferred from sequence or structural similarity /// 0002820 // negative regulation of adaptive immune response // inferred from electronic annotation /// 0050732 // negative regulation of peptidyl-tyrosine phosphorylation // inferred from sequence or structural similarity /// 0050732 // negative regulation of peptidyl-tyrosine phosphor…	0001726 // ruffle // inferred from electronic annotation /// 0005634 // nucleus // inferred from direct assay /// 0005634 // nucleus // inferred from electronic annotation /// 0005737 // cytoplasm // inferred from electronic annotation /// 0005829 // cytosol // inferred from electronic annotation /// 0042995 // cell projection // inferred from electronic annotation	0001784 // phosphotyrosine binding // inferred from direct assay	---	7.23626	7.23407	6.9968	5.58923	5.67169	5.60637	6.31775	6.32819	6.31775
11719531_a_at	MMP19	matrix metallopeptidase 19	2.94	up	0.6	down	Hs.591033.1	BC050368.1	Hs.591033	ENSG00000123342	4327	NP_002420	NM_001032360 /// NM_002429	0001525 // angiogenesis // inferred from electronic annotation /// 0001541 // ovarian follicle development // inferred from electronic annotation /// 0001542 // ovulation from ovarian follicle // inferred from electronic annotation /// 0001554 // luteolysis // inferred from electronic annotation /// 0006508 // proteolysis // non-traceable author statement /// 0006508 // proteolysis // inferred fr…	0005576 // extracellular region // inferred from electronic annotation /// 0005578 // proteinaceous extracellular matrix // non-traceable author statement /// 0005578 // proteinaceous extracellular matrix // inferred from electronic annotation /// 0031012 // extracellular matrix // inferred from electronic annotation	0004222 // metalloendopeptidase activity // inferred from electronic annotation /// 0005509 // calcium ion binding // inferred from electronic annotation /// 0008233 // peptidase activity // inferred from electronic annotation /// 0008237 // metallopeptidase activity // inferred from electronic annotation /// 0008270 // zinc ion binding // inferred from electronic annotation /// 0016787 // hydrol…	Matrix_Metalloproteinases // GenMAPP	7.47045	7.51411	7.32863	5.71251	6.10657	5.88756	6.64533	6.77321	6.64533
11735710_s_at	SAMSN1	SAM domain, SH3 domain and nuclear localization signals 1	2.95	up	0.6	down	Hs.473341.1	NM_022136.3	Hs.473341	ENSG00000155307	64092	NP_001243299 /// NP_071419	NM_001256370 /// NM_022136	0002820 // negative regulation of adaptive immune response // inferred from sequence or structural similarity /// 0002820 // negative regulation of adaptive immune response // inferred from electronic annotation /// 0050732 // negative regulation of peptidyl-tyrosine phosphorylation // inferred from sequence or structural similarity /// 0050732 // negative regulation of peptidyl-tyrosine phosphor…	0001726 // ruffle // inferred from electronic annotation /// 0005634 // nucleus // inferred from direct assay /// 0005634 // nucleus // inferred from electronic annotation /// 0005737 // cytoplasm // inferred from electronic annotation /// 0005829 // cytosol // inferred from electronic annotation /// 0042995 // cell projection // inferred from electronic annotation	0001784 // phosphotyrosine binding // inferred from direct assay	---	7.05287	6.98858	6.99894	5.6457	5.55701	5.21971	6.54876	6.08727	6.15857
11744318_at	CCDC85A	coiled-coil domain containing 85A	2.97	up	0.36	down	Hs.117136.1	AA904865	Hs.117136	ENSG00000055813	114800	NP_001073902	NM_001080433	---	---	---	---	3.57966	3.24676	3.76414	1.89322	2.21447	1.82911	2.20269	2.10336	1.84924
11735385_s_at	DACT1	dapper, antagonist of beta-catenin, homolog 1 (Xenopus laevis)	2.98	up	0.42	down	Hs.48950.1	NM_001079520.1	Hs.48950	ENSG00000165617	51339	NP_001072988 /// NP_057735	NM_001079520 /// NM_016651 /// NR_046093 /// NR_046095	0007275 // multicellular organismal development // inferred from electronic annotation /// 0016055 // Wnt receptor signaling pathway // inferred from electronic annotation /// 0030178 // negative regulation of Wnt receptor signaling pathway // inferred from genetic interaction /// 0045732 // positive regulation of protein catabolic process // inferred from direct assay	0005634 // nucleus // inferred from electronic annotation /// 0005737 // cytoplasm // inferred from electronic annotation /// 0005737 // cytoplasm // inferred from direct assay	0005515 // protein binding // inferred from physical interaction	---	6.22497	5.66989	6.25308	4.48576	4.50495	4.49836	4.84216	4.62422	4.91735
11759002_at	CACNA1E	calcium channel, voltage-dependent, R type, alpha 1E subunit	3.01	up	0.57	down	Hs.437444.1	AB209499.1	Hs.437444	ENSG00000198216	777	NP_000712 /// NP_001192222 /// NP_001192223	NM_000721 /// NM_001205293 /// NM_001205294	0001662 // behavioral fear response // inferred from electronic annotation /// 0002027 // regulation of heart rate // inferred from electronic annotation /// 0006112 // energy reserve metabolic process // traceable author statement /// 0006810 // transport // traceable author statement /// 0006810 // transport // inferred from electronic annotation /// 0006811 // ion transport // inferred from el…	0005886 // plasma membrane // traceable author statement /// 0005891 // voltage-gated calcium channel complex // inferred from electronic annotation /// 0005891 // voltage-gated calcium channel complex // traceable author statement /// 0016020 // membrane // inferred from electronic annotation /// 0016021 // integral to membrane // inferred from electronic annotation	0005216 // ion channel activity // inferred from electronic annotation /// 0005244 // voltage-gated ion channel activity // inferred from electronic annotation /// 0005245 // voltage-gated calcium channel activity // inferred from direct assay /// 0005245 // voltage-gated calcium channel activity // inferred from electronic annotation /// 0005245 // voltage-gated calcium channel activity // trace…	Calcium_regulation_in_cardiac_cells // GenMAPP	5.26307	4.1992	5.02546	3.08478	3.23811	3.46102	3.96185	4.11381	3.96185
11753033_x_at	GPR85	G protein-coupled receptor 85	3.03	up	0.63	down	Hs.152009.4	AK297464.1	Hs.152009	ENSG00000164604	54329	NP_001139737 /// NP_001139738 /// NP_001139739 /// NP_061843	NM_001146265 /// NM_001146266 /// NM_001146267 /// NM_018970	0007165 // signal transduction // traceable author statement /// 0007165 // signal transduction // inferred from electronic annotation /// 0007186 // G-protein coupled receptor signaling pathway // traceable author statement /// 0007186 // G-protein coupled receptor signaling pathway // inferred from electronic annotation	0005886 // plasma membrane // inferred from direct assay /// 0005886 // plasma membrane // inferred from electronic annotation /// 0016020 // membrane // inferred from electronic annotation /// 0016021 // integral to membrane // inferred from electronic annotation	0004871 // signal transducer activity // inferred from electronic annotation /// 0004872 // receptor activity // inferred from electronic annotation /// 0004930 // G-protein coupled receptor activity // traceable author statement /// 0004930 // G-protein coupled receptor activity // inferred from electronic annotation	GPCRDB_Class_A_Rhodopsin-like // GenMAPP	3.80274	3.99419	3.98228	2.22072	2.36808	2.44613	3.21007	3.22899	3.31468
11758325_s_at	TOB1	transducer of ERBB2, 1	3.06	up	0.6	down	Hs.703807.1	BF790656	Hs.531550	ENSG00000141232	10140	NP_001230806 /// NP_001230814 /// NP_005740	NM_001243877 /// NM_001243885 /// NM_005749	0008285 // negative regulation of cell proliferation // traceable author statement	---	0005070 // SH3/SH2 adaptor activity // traceable author statement /// 0005515 // protein binding // inferred from physical interaction	Circadian_Exercise // GenMAPP	9.2114	9.05151	8.92312	7.49178	7.47912	7.43574	8.48073	8.19139	8.32943
11758970_a_at	PVRL3	poliovirus receptor-related 3	3.06	up	0.47	down	Hs.293917.1	BC017572.1	Hs.293917	ENSG00000177707	25945	NP_001230215 /// NP_001230217 /// NP_056295	NM_001243286 /// NM_001243288 /// NM_015480 /// XR_108463 /// XR_112521	0002089 // lens morphogenesis in camera-type eye // inferred from electronic annotation /// 0007155 // cell adhesion // inferred from electronic annotation /// 0007156 // homophilic cell adhesion // inferred from sequence or structural similarity /// 0007156 // homophilic cell adhesion // inferred from electronic annotation /// 0009566 // fertilization // inferred from electronic annotation /// 0…	0005886 // plasma membrane // inferred from sequence or structural similarity /// 0005886 // plasma membrane // traceable author statement /// 0005886 // plasma membrane // inferred from electronic annotation /// 0005911 // cell-cell junction // inferred from electronic annotation /// 0005913 // cell-cell adherens junction // inferred from electronic annotation /// 0016020 // membrane // inferred…	0005515 // protein binding // inferred from physical interaction /// 0042803 // protein homodimerization activity // inferred from sequence or structural similarity /// 0042803 // protein homodimerization activity // inferred from electronic annotation /// 0050839 // cell adhesion molecule binding // inferred from physical interaction	---	6.48769	6.33374	6.73571	4.99468	4.9155	4.8688	5.56885	5.14176	5.58052
11726800_at	EBF1	early B-cell factor 1	3.09	up	0.61	down	Hs.573143.1	NM_024007.3	Hs.573143	ENSG00000164330	1879	NP_076870	NM_024007	0006351 // transcription, DNA-dependent // inferred from electronic annotation /// 0006355 // regulation of transcription, DNA-dependent // inferred from electronic annotation /// 0007275 // multicellular organismal development // inferred from electronic annotation /// 0045893 // positive regulation of transcription, DNA-dependent // inferred from electronic annotation	0005634 // nucleus // inferred from electronic annotation	0003677 // DNA binding // inferred from electronic annotation /// 0003700 // sequence-specific DNA binding transcription factor activity // inferred from electronic annotation /// 0046872 // metal ion binding // inferred from electronic annotation /// 0070742 // C2H2 zinc finger domain binding // inferred from electronic annotation	---	5.84108	5.84108	6.08629	4.36495	4.40426	4.17217	5.21538	5.12895	5.27235
11763310_at	MIR21	microRNA 21	3.09	up	0.55	down	Hs.444569.6	AA837010	---	---	406991	---	NR_029493	---	---	---	---	8.23389	8.15477	8.52529	6.67232	6.5102	6.91202	7.47565	7.3792	7.50798
11747797_a_at	MS4A14	membrane-spanning 4-domains, subfamily A, member 14	3.09	up	0.72	down	Hs.709736.3	BC107431.1	Hs.709736	ENSG00000166928	84689	NP_001073160 /// NP_001248756 /// NP_001248757 /// NP_115986	NM_001079692 /// NM_001261827 /// NM_001261828 /// NM_032597 /// NR_049731 /// NR_049732 /// NR_049733 /// NR_049734	---	0016020 // membrane // inferred from electronic annotation /// 0016021 // integral to membrane // inferred from electronic annotation	0004872 // receptor activity // inferred from electronic annotation	---	5.67308	5.88264	5.01465	3.64954	4.21015	3.88756	5.02197	5.10492	4.99252
11729291_a_at	SLC25A37	solute carrier family 25 (mitochondrial iron transporter), member 37	3.1	up	0.63	down	Hs.716436.1	AF223466.1	Hs.122514	ENSG00000147454	51312	NP_057696	NM_016612	0006810 // transport // inferred from electronic annotation /// 0006811 // ion transport // inferred from electronic annotation /// 0055072 // iron ion homeostasis // inferred from electronic annotation	0005739 // mitochondrion // inferred from electronic annotation /// 0005743 // mitochondrial inner membrane // inferred from electronic annotation /// 0016020 // membrane // inferred from electronic annotation /// 0016021 // integral to membrane // inferred from electronic annotation	---	---	7.10936	6.99247	6.86757	5.33543	5.47364	5.31944	6.3054	6.36307	6.30159
11727871_at	PPM1K	protein phosphatase, Mg2+/Mn2+ dependent, 1K	3.12	up	0.58	down	Hs.291000.1	BC037552.1	Hs.291000	ENSG00000163644	152926	NP_689755	NM_152542	0006470 // protein dephosphorylation // inferred from electronic annotation	0005739 // mitochondrion // inferred from direct assay /// 0005739 // mitochondrion // inferred from electronic annotation /// 0005759 // mitochondrial matrix // inferred from electronic annotation /// 0008287 // protein serine/threonine phosphatase complex // inferred from electronic annotation	0003824 // catalytic activity // inferred from electronic annotation /// 0004721 // phosphoprotein phosphatase activity // inferred from electronic annotation /// 0004722 // protein serine/threonine phosphatase activity // inferred from electronic annotation /// 0016787 // hydrolase activity // inferred from electronic annotation /// 0046872 // metal ion binding // inferred from electronic annota…	---	4.83858	4.64456	5.00507	3.53286	3.09577	2.9923	4.18595	3.97523	3.97523
11759560_s_at	SLC25A37	solute carrier family 25 (mitochondrial iron transporter), member 37	3.13	up	0.63	down	Hs.596025.1	AF495725.1	Hs.596025	---	51312	NP_057696	NM_016612	0006810 // transport // inferred from electronic annotation /// 0006811 // ion transport // inferred from electronic annotation /// 0055072 // iron ion homeostasis // inferred from electronic annotation	0005739 // mitochondrion // inferred from electronic annotation /// 0005743 // mitochondrial inner membrane // inferred from electronic annotation /// 0016020 // membrane // inferred from electronic annotation /// 0016021 // integral to membrane // inferred from electronic annotation	---	---	6.4765	6.66071	6.62426	5.03932	4.88584	4.96112	5.904	5.9505	5.904
11731496_at	INHBA	inhibin, beta A	3.16	up	0.37	down	Hs.583348.1	NM_002192.2	Hs.583348	ENSG00000122641	3624	NP_002183	NM_002192	0000082 // G1/S transition of mitotic cell cycle // inferred from direct assay /// 0001541 // ovarian follicle development // inferred from genetic interaction /// 0001541 // ovarian follicle development // non-traceable author statement /// 0001707 // mesoderm formation // inferred from electronic annotation /// 0001942 // hair follicle development // inferred from genetic interaction /// 000224…	0005576 // extracellular region // inferred from direct assay /// 0005576 // extracellular region // traceable author statement /// 0005576 // extracellular region // inferred from electronic annotation /// 0005576 // extracellular region // inferred from sequence or structural similarity /// 0043509 // activin A complex // inferred from direct assay /// 0043512 // inhibin A complex // inferred f…	0005102 // receptor binding // inferred from electronic annotation /// 0005125 // cytokine activity // inferred from direct assay /// 0005125 // cytokine activity // inferred from sequence or structural similarity /// 0005179 // hormone activity // traceable author statement /// 0005179 // hormone activity // inferred from electronic annotation /// 0005515 // protein binding // inferred from phys…	TGF_Beta_Signaling_Pathway // GenMAPP	3.9732	4.64456	4.97798	2.74113	2.68584	3.25009	2.96744	3.15601	3.17546
11756881_a_at	PCDH20	protocadherin 20	3.19	up	0.61	down	Hs.391781.4	AL833830.1	Hs.391781	ENSG00000197991	64881	NP_073754	NM_022843	0007155 // cell adhesion // inferred from electronic annotation /// 0007156 // homophilic cell adhesion // inferred from electronic annotation	0005886 // plasma membrane // inferred from electronic annotation /// 0016020 // membrane // inferred from electronic annotation /// 0016021 // integral to membrane // inferred from electronic annotation	0005509 // calcium ion binding // inferred from electronic annotation	---	6.63688	6.53814	6.94144	5.12063	5.12063	4.91735	6.09433	5.75848	6.09992
11724008_a_at	ENTPD1	ectonucleoside triphosphate diphosphohydrolase 1	3.2	up	0.49	down	Hs.719076.1	BQ448362	Hs.740368	ENSG00000138185	953	NP_001091645 /// NP_001157650 /// NP_001157651 /// NP_001157653 /// NP_001157654 /// NP_001157655 /// NP_001767	NM_001098175 /// NM_001164178 /// NM_001164179 /// NM_001164181 /// NM_001164182 /// NM_001164183 /// NM_001776	0006200 // ATP catabolic process // inferred from electronic annotation /// 0007155 // cell adhesion // non-traceable author statement /// 0007186 // G-protein coupled receptor signaling pathway // inferred from electronic annotation /// 0007596 // blood coagulation // traceable author statement /// 0009181 // purine ribonucleoside diphosphate catabolic process // inferred from electronic annotat…	0005605 // basal lamina // inferred from electronic annotation /// 0005886 // plasma membrane // non-traceable author statement /// 0005887 // integral to plasma membrane // traceable author statement /// 0016020 // membrane // inferred from electronic annotation /// 0016021 // integral to membrane // inferred from electronic annotation	0000166 // nucleotide binding // inferred from electronic annotation /// 0005524 // ATP binding // inferred from electronic annotation /// 0016787 // hydrolase activity // inferred from electronic annotation /// 0017110 // nucleoside-diphosphatase activity // inferred from electronic annotation /// 0017111 // nucleoside-triphosphatase activity // inferred from electronic annotation	---	7.2007	7.45531	7.11335	5.62584	5.64916	5.52519	6.31316	6.2107	6.19184
11760254_at	IFI44	Interferon-induced protein 44	3.22	up	0.61	down	Hs.82316.2	DB350079	Hs.82316	---	10561	NP_006408	NM_006417	0009615 // response to virus // traceable author statement	0005737 // cytoplasm // inferred from direct assay /// 0005737 // cytoplasm // inferred from electronic annotation	---	---	6.18965	6.24791	6.2891	4.54757	4.62558	4.55296	5.52105	5.52105	5.53546
11738884_x_at	CASP1	caspase 1, apoptosis-related cysteine peptidase	3.22	up	0.73	down	Hs.2490.2	NM_033292.2	Hs.2490	ENSG00000137752	834	NP_001214 /// NP_001244047 /// NP_001244048 /// NP_150634 /// NP_150635 /// NP_150636 /// NP_150637	NM_001223 /// NM_001257118 /// NM_001257119 /// NM_033292 /// NM_033293 /// NM_033294 /// NM_033295	0006508 // proteolysis // inferred from direct assay /// 0006508 // proteolysis // inferred from electronic annotation /// 0006508 // proteolysis // traceable author statement /// 0006915 // apoptotic process // traceable author statement /// 0006915 // apoptotic process // inferred from electronic annotation /// 0006919 // activation of cysteine-type endopeptidase activity involved in apoptotic …	0005622 // intracellular // inferred from electronic annotation /// 0005737 // cytoplasm // inferred from electronic annotation /// 0005829 // cytosol // traceable author statement	0004197 // cysteine-type endopeptidase activity // traceable author statement /// 0004197 // cysteine-type endopeptidase activity // inferred from electronic annotation /// 0005515 // protein binding // inferred from physical interaction /// 0008233 // peptidase activity // inferred from electronic annotation /// 0008234 // cysteine-type peptidase activity // inferred from electronic annotation /…	Apoptosis // GenMAPP /// Apoptosis_KEGG // GenMAPP	9.23466	9.02739	8.91618	7.3307	7.43696	7.40365	8.75159	8.37029	8.71116
11757312_x_at	SERPINE1	serpin peptidase inhibitor, clade E (nexin, plasminogen activator inhibitor type 1), member 1	3.24	up	0.59	down	Hs.713079.1	BU618641	Hs.414795	ENSG00000106366	5054	NP_000593 /// NP_001158885	NM_000602 /// NM_001165413	0000302 // response to reactive oxygen species // inferred from electronic annotation /// 0001300 // chronological cell aging // inferred from expression pattern /// 0001525 // angiogenesis // inferred from expression pattern /// 0002576 // platelet degranulation // traceable author statement /// 0007596 // blood coagulation // traceable author statement /// 0010466 // negative regulation of pept…	0005576 // extracellular region // inferred from direct assay /// 0005576 // extracellular region // traceable author statement /// 0005576 // extracellular region // inferred from electronic annotation /// 0005615 // extracellular space // inferred from direct assay /// 0005615 // extracellular space // inferred from electronic annotation /// 0005625 // soluble fraction // inferred from electron…	0002020 // protease binding // inferred from physical interaction /// 0004867 // serine-type endopeptidase inhibitor activity // inferred from direct assay /// 0004867 // serine-type endopeptidase inhibitor activity // inferred from physical interaction /// 0004867 // serine-type endopeptidase inhibitor activity // inferred from electronic annotation /// 0005102 // receptor binding // inferred fr…	Blood_Clotting_Cascade // GenMAPP /// TGF_Beta_Signaling_Pathway // GenMAPP	5.75869	5.66161	5.88019	4.14048	3.98192	4.15227	4.94085	4.99969	5.07656
11743849_x_at	SLC2A5	solute carrier family 2 (facilitated glucose/fructose transporter), member 5	3.24	up	0.68	down	Hs.530003.2	DC356389	Hs.530003	ENSG00000142583	6518	NP_001129057 /// NP_003030	NM_001135585 /// NM_003039 /// NR_024180	0005975 // carbohydrate metabolic process // traceable author statement /// 0006810 // transport // inferred from electronic annotation /// 0008643 // carbohydrate transport // inferred from electronic annotation /// 0008645 // hexose transport // traceable author statement /// 0015755 // fructose transport // traceable author statement /// 0015755 // fructose transport // inferred from electroni…	0005886 // plasma membrane // traceable author statement /// 0016020 // membrane // inferred from electronic annotation /// 0016021 // integral to membrane // inferred from electronic annotation	0005215 // transporter activity // inferred from electronic annotation /// 0005353 // fructose transmembrane transporter activity // inferred from electronic annotation /// 0005353 // fructose transmembrane transporter activity // traceable author statement /// 0005355 // glucose transmembrane transporter activity // inferred from electronic annotation /// 0005355 // glucose transmembrane transpo…	---	7.6841	7.42792	7.45376	5.75392	5.90283	5.88514	6.95154	7.12479	6.78851
11756676_s_at	NBPF22P	neuroblastoma breakpoint family, member 22, pseudogene /// neuroblastoma breakpoint family, member 4 /// neuroblastoma breakpoint family, member 6	3.25	up	0.66	down	Hs.449272.2	AK308274.1	Hs.712226	ENSG00000186086 /// ENSG00000196427 /// ENSG00000205449	148545 /// 285622 /// 653149	NP_001137459 /// NP_001137460 /// NP_001137461	NM_001143987 /// NM_001143988 /// NM_001143989 /// NM_152488 /// NR_003719	---	0005737 // cytoplasm // inferred from electronic annotation	---	---	6.05935	5.93577	5.6382	4.0626	4.33823	4.19609	5.32787	5.29508	5.19606
11728717_at	CXCL5	chemokine (C-X-C motif) ligand 5	3.26	up	0.65	down	Hs.89714.1	BC008376.1	Hs.89714	ENSG00000163735	6374	NP_002985	NM_002994	0006935 // chemotaxis // traceable author statement /// 0006955 // immune response // inferred from electronic annotation /// 0007165 // signal transduction // traceable author statement /// 0007267 // cell-cell signaling // traceable author statement /// 0008284 // positive regulation of cell proliferation // traceable author statement	0005576 // extracellular region // traceable author statement /// 0005576 // extracellular region // inferred from electronic annotation /// 0005615 // extracellular space // inferred from electronic annotation	0005125 // cytokine activity // inferred from electronic annotation /// 0008009 // chemokine activity // inferred from electronic annotation /// 0008009 // chemokine activity // traceable author statement	---	4.67035	4.37324	4.69707	2.94847	3.13496	2.60869	3.97498	3.48583	4.41521
11742698_at	SCG5	secretogranin V (7B2 protein)	3.27	up	0.68	down	Hs.156540.1	CR541824.1	Hs.156540	ENSG00000166922	6447	NP_001138229 /// NP_003011	NM_001144757 /// NM_003020	0006810 // transport // inferred from electronic annotation /// 0006886 // intracellular protein transport // inferred from sequence or structural similarity /// 0006886 // intracellular protein transport // inferred from electronic annotation /// 0007218 // neuropeptide signaling pathway // inferred from electronic annotation /// 0016486 // peptide hormone processing // inferred from sequence or…	0005576 // extracellular region // inferred from electronic annotation /// 0005622 // intracellular // inferred from electronic annotation /// 0030141 // secretory granule // inferred from sequence or structural similarity /// 0030141 // secretory granule // inferred from electronic annotation	0004857 // enzyme inhibitor activity // inferred from sequence or structural similarity /// 0004857 // enzyme inhibitor activity // inferred from electronic annotation /// 0005515 // protein binding // inferred from physical interaction /// 0005525 // GTP binding // traceable author statement /// 0051082 // unfolded protein binding // inferred from direct assay	---	6.32756	6.21467	6.64082	4.58944	4.77084	4.76091	5.81853	5.7307	5.98016
11755364_a_at	MAMLD1	mastermind-like domain containing 1	3.27	up	0.47	down	Hs.20136.6	BX537560.1	Hs.20136	ENSG00000013619	10046	NP_001170936 /// NP_001170937 /// NP_005482	NM_001177465 /// NM_001177466 /// NM_005491	0006351 // transcription, DNA-dependent // inferred from electronic annotation /// 0006355 // regulation of transcription, DNA-dependent // inferred from electronic annotation /// 0008584 // male gonad development // inferred from expression pattern	0005634 // nucleus // inferred from electronic annotation	---	---	5.53958	5.22168	5.74606	3.86043	3.57966	4.00242	4.39776	4.4817	4.38131
11722857_a_at	FBXO16	F-box protein 16 /// zinc finger protein 395	3.28	up	0.64	down	Hs.699209.1	BC001237.1	Hs.659190	ENSG00000186918 /// ENSG00000214050	157574 /// 55893	NP_001245140 /// NP_061130 /// NP_758954	NM_001258211 /// NM_018660 /// NM_172366	0006351 // transcription, DNA-dependent // inferred from electronic annotation /// 0006355 // regulation of transcription, DNA-dependent // inferred by curator /// 0006355 // regulation of transcription, DNA-dependent // inferred from electronic annotation	0005622 // intracellular // inferred from electronic annotation /// 0005634 // nucleus // inferred from direct assay /// 0005634 // nucleus // inferred from electronic annotation /// 0005737 // cytoplasm // inferred from direct assay /// 0005737 // cytoplasm // inferred from electronic annotation	0003677 // DNA binding // inferred from direct assay /// 0003677 // DNA binding // inferred from electronic annotation /// 0008270 // zinc ion binding // inferred from electronic annotation /// 0046872 // metal ion binding // inferred from electronic annotation	---	8.46022	8.67301	8.64357	6.7549	7.08424	6.85787	7.77725	8.31309	7.73091
11750279_a_at	STC1	stanniocalcin 1	3.29	up	0.47	down	Hs.25590.2	AK297734.1	Hs.25590	ENSG00000159167	6781	NP_003146	NM_003155	0001503 // ossification // inferred from electronic annotation /// 0006874 // cellular calcium ion homeostasis // traceable author statement /// 0007166 // cell surface receptor signaling pathway // traceable author statement /// 0007267 // cell-cell signaling // traceable author statement /// 0007566 // embryo implantation // inferred from electronic annotation /// 0007584 // response to nutrien…	0005576 // extracellular region // inferred from electronic annotation /// 0005615 // extracellular space // inferred from electronic annotation /// 0005737 // cytoplasm // inferred from electronic annotation /// 0016324 // apical plasma membrane // inferred from electronic annotation	0005179 // hormone activity // inferred from electronic annotation /// 0005179 // hormone activity // traceable author statement	---	5.68469	5.55432	5.90015	4.10431	4.10137	3.84208	4.70801	4.45817	4.69189
11723399_at	ALPK2	alpha-kinase 2	3.29	up	0.46	down	Hs.628152.1	NM_052947.3	Hs.628152	ENSG00000198796	115701	NP_443179	NM_052947	0006468 // protein phosphorylation // inferred from electronic annotation /// 0016310 // phosphorylation // inferred from electronic annotation	---	0004674 // protein serine/threonine kinase activity // inferred from electronic annotation /// 0005524 // ATP binding // inferred from electronic annotation /// 0016301 // kinase activity // inferred from electronic annotation /// 0016740 // transferase activity // inferred from electronic annotation /// 0016772 // transferase activity, transferring phosphorus-containing groups // inferred from e…	---	4.95347	5.2499	5.11051	3.58052	3.29005	3.34842	3.92	3.99153	4.08086
11731702_a_at	CLEC2D	C-type lectin domain family 2, member D	3.29	up	0.61	down	Hs.268326.2	CN305025	Hs.268326	ENSG00000069493	29121	NP_001004419 /// NP_001184246 /// NP_001184247 /// NP_001184248 /// NP_037401	NM_001004419 /// NM_001004420 /// NM_001197317 /// NM_001197318 /// NM_001197319 /// NM_013269 /// NR_036693	0007166 // cell surface receptor signaling pathway // traceable author statement	0005624 // membrane fraction // traceable author statement /// 0005783 // endoplasmic reticulum // inferred from direct assay /// 0005783 // endoplasmic reticulum // inferred from electronic annotation /// 0005886 // plasma membrane // inferred from electronic annotation /// 0005887 // integral to plasma membrane // traceable author statement /// 0009986 // cell surface // inferred from direct as…	0003676 // nucleic acid binding // inferred from electronic annotation /// 0004872 // receptor activity // inferred from electronic annotation /// 0004888 // transmembrane signaling receptor activity // traceable author statement /// 0030246 // carbohydrate binding // inferred from electronic annotation	---	5.18325	5.26396	5.46486	3.66324	4.00017	3.15895	4.63359	4.5142	4.59898
11733149_a_at	DDX58	DEAD (Asp-Glu-Ala-Asp) box polypeptide 58	3.31	up	0.59	down	Hs.190622.1	BC136610.1	Hs.190622	ENSG00000107201	23586	NP_055129	NM_014314	0002230 // positive regulation of defense response to virus by host // inferred from mutant phenotype /// 0009597 // detection of virus // inferred from direct assay /// 0009615 // response to virus // traceable author statement /// 0009615 // response to virus // inferred from electronic annotation /// 0030334 // regulation of cell migration // inferred from direct assay /// 0032480 // negative …	0005737 // cytoplasm // inferred from electronic annotation /// 0005829 // cytosol // traceable author statement /// 0005856 // cytoskeleton // inferred from electronic annotation /// 0005886 // plasma membrane // inferred from electronic annotation /// 0005923 // tight junction // inferred from direct assay /// 0005923 // tight junction // inferred from electronic annotation /// 0015629 // actin…	0000166 // nucleotide binding // inferred from electronic annotation /// 0003676 // nucleic acid binding // inferred from electronic annotation /// 0003690 // double-stranded DNA binding // inferred from electronic annotation /// 0003723 // RNA binding // inferred from electronic annotation /// 0003725 // double-stranded RNA binding // inferred from direct assay /// 0003725 // double-stranded RNA…	---	8.15455	8.10732	8.33294	6.47566	6.60834	6.38546	7.43918	7.41259	7.43918
11740513_a_at	PDE4D	phosphodiesterase 4D, cAMP-specific	3.32	up	0.43	down	Hs.117545.2	U02882.1	Hs.117545	ENSG00000113448	5144	NP_001098101 /// NP_001159371 /// NP_001184147 /// NP_001184148 /// NP_001184149 /// NP_001184150 /// NP_001184151 /// NP_001184152 /// NP_006194	NM_001104631 /// NM_001165899 /// NM_001197218 /// NM_001197219 /// NM_001197220 /// NM_001197221 /// NM_001197222 /// NM_001197223 /// NM_006203 /// XR_108601 /// XR_112733	0006198 // cAMP catabolic process // inferred from electronic annotation /// 0006198 // cAMP catabolic process // inferred from mutant phenotype /// 0006939 // smooth muscle contraction // inferred from electronic annotation /// 0007165 // signal transduction // inferred from electronic annotation /// 0008152 // metabolic process // inferred from electronic annotation /// 0061028 // establishment…	0005625 // soluble fraction // traceable author statement /// 0005626 // insoluble fraction // traceable author statement /// 0005737 // cytoplasm // inferred from electronic annotation /// 0005815 // microtubule organizing center // inferred from electronic annotation /// 0005829 // cytosol // traceable author statement /// 0005856 // cytoskeleton // inferred from electronic annotation /// 00160…	0003824 // catalytic activity // inferred from electronic annotation /// 0004114 // 3',5'-cyclic-nucleotide phosphodiesterase activity // non-traceable author statement /// 0004114 // 3',5'-cyclic-nucleotide phosphodiesterase activity // inferred from electronic annotation /// 0004115 // 3',5'-cyclic-AMP phosphodiesterase activity // traceable author statement /// 0008081 // phosphoric diester hy…	G_Protein_Signaling // GenMAPP /// Smooth_muscle_contraction // GenMAPP	5.53624	5.43388	5.65749	4.02446	3.72055	3.74613	4.43934	3.98228	4.56156
11730251_x_at	LNX1	ligand of numb-protein X 1, E3 ubiquitin protein ligase	3.32	up	0.68	down	Hs.518760.2	AY358326.1	Hs.518760	ENSG00000072201	84708	NP_001119800 /// NP_116011	NM_001126328 /// NM_032622	0006511 // ubiquitin-dependent protein catabolic process // inferred from electronic annotation /// 0016567 // protein ubiquitination // inferred from electronic annotation /// 0042787 // protein ubiquitination involved in ubiquitin-dependent protein catabolic process // inferred from electronic annotation /// 0051260 // protein homooligomerization // inferred from electronic annotation	0005737 // cytoplasm // inferred from electronic annotation	0004842 // ubiquitin-protein ligase activity // inferred from electronic annotation /// 0005515 // protein binding // inferred from physical interaction /// 0008270 // zinc ion binding // inferred from electronic annotation /// 0016874 // ligase activity // inferred from electronic annotation /// 0030165 // PDZ domain binding // inferred from electronic annotation /// 0046872 // metal ion binding…	---	5.19873	5.63414	5.4528	3.61823	3.799	3.7334	4.87744	4.83017	4.89876
11731726_a_at	CASP5	caspase 5, apoptosis-related cysteine peptidase	3.32	up	0.7	down	Hs.213327.1	NM_001136112.1	Hs.213327	ENSG00000137757	838	NP_001129581 /// NP_001129582 /// NP_001129584 /// NP_004338	NM_001136109 /// NM_001136110 /// NM_001136112 /// NM_004347 /// NR_024239 /// NR_036562	0006508 // proteolysis // inferred from electronic annotation /// 0006508 // proteolysis // traceable author statement /// 0006915 // apoptotic process // inferred from electronic annotation /// 0006915 // apoptotic process // traceable author statement /// 0042981 // regulation of apoptotic process // inferred from electronic annotation /// 0043066 // negative regulation of apoptotic process // …	0005622 // intracellular // inferred from electronic annotation	0004197 // cysteine-type endopeptidase activity // inferred from electronic annotation /// 0008233 // peptidase activity // inferred from electronic annotation /// 0008234 // cysteine-type peptidase activity // traceable author statement /// 0008234 // cysteine-type peptidase activity // inferred from electronic annotation /// 0016787 // hydrolase activity // inferred from electronic annotation	---	3.98631	4.5942	4.2029	3.14289	2.30768	2.20339	4.02092	3.61543	3.61158
[truncated: 263 more rows]
