# Supplementary material for: Caspase-1 cleaves PPARγ for potentiating the pro-tumor action of TAMs
Source: Nat Commun. 2017 Oct 3;8:766. doi: 10.1038/s41467-017-00523-6 (PMC5626701; doi:10.1038/s41467-017-00523-6)
Supplement: Supplementary file 3 — Supplementary Data 2 [file 41467_2017_523_MOESM3_ESM.xls]

## Sheet: genes in each pathway
Pathway classification analysis on the 618 pre-selected genes
path_id	path_name	gene_name	style（coculture/Ctrl）	style（YVAD/coculture）	pvalue	FDR	enrichment
4060	Cytokine-cytokine receptor interaction	CXCR2	down	up	1.17957e-27	8.2446e-26	13.4831
4060	Cytokine-cytokine receptor interaction	IL15	up	down	1.17957e-27	8.2446e-26	13.4831
4060	Cytokine-cytokine receptor interaction	LIF	up	down	1.17957e-27	8.2446e-26	13.4831
4060	Cytokine-cytokine receptor interaction	TNFRSF1B	up	down	1.17957e-27	8.2446e-26	13.4831
4060	Cytokine-cytokine receptor interaction	IL6	up	down	1.17957e-27	8.2446e-26	13.4831
4060	Cytokine-cytokine receptor interaction	TNFSF15	up	down	1.17957e-27	8.2446e-26	13.4831
4060	Cytokine-cytokine receptor interaction	CRLF2	up	down	1.17957e-27	8.2446e-26	13.4831
4060	Cytokine-cytokine receptor interaction	CSF2	up	down	1.17957e-27	8.2446e-26	13.4831
4060	Cytokine-cytokine receptor interaction	TNFRSF9	up	down	1.17957e-27	8.2446e-26	13.4831
4060	Cytokine-cytokine receptor interaction	INHBA	up	down	1.17957e-27	8.2446e-26	13.4831
4060	Cytokine-cytokine receptor interaction	CXCL5	up	down	1.17957e-27	8.2446e-26	13.4831
4060	Cytokine-cytokine receptor interaction	TNFSF13B	up	down	1.17957e-27	8.2446e-26	13.4831
4060	Cytokine-cytokine receptor interaction	TNFSF11	up	down	1.17957e-27	8.2446e-26	13.4831
4060	Cytokine-cytokine receptor interaction	CCL5	up	down	1.17957e-27	8.2446e-26	13.4831
4060	Cytokine-cytokine receptor interaction	IL12B	up	down	1.17957e-27	8.2446e-26	13.4831
4060	Cytokine-cytokine receptor interaction	TNFSF10	up	down	1.17957e-27	8.2446e-26	13.4831
4060	Cytokine-cytokine receptor interaction	CXCL11	up	down	1.17957e-27	8.2446e-26	13.4831
4060	Cytokine-cytokine receptor interaction	CXCR7	up	down	1.17957e-27	8.2446e-26	13.4831
4060	Cytokine-cytokine receptor interaction	FLT1	up	down	1.17957e-27	8.2446e-26	13.4831
4060	Cytokine-cytokine receptor interaction	CD40	up	down	1.17957e-27	8.2446e-26	13.4831
4060	Cytokine-cytokine receptor interaction	CXCL14	up	down	1.17957e-27	8.2446e-26	13.4831
4060	Cytokine-cytokine receptor interaction	MET	up	down	1.17957e-27	8.2446e-26	13.4831
4060	Cytokine-cytokine receptor interaction	VEGFA	up	down	1.17957e-27	8.2446e-26	13.4831
4060	Cytokine-cytokine receptor interaction	CCL4L1	up	down	1.17957e-27	8.2446e-26	13.4831
4060	Cytokine-cytokine receptor interaction	CCL19	up	down	1.17957e-27	8.2446e-26	13.4831
4060	Cytokine-cytokine receptor interaction	CXCL10	up	down	1.17957e-27	8.2446e-26	13.4831
4060	Cytokine-cytokine receptor interaction	CXCR4	up	down	1.17957e-27	8.2446e-26	13.4831
4060	Cytokine-cytokine receptor interaction	CCL22	up	down	1.17957e-27	8.2446e-26	13.4831
4060	Cytokine-cytokine receptor interaction	CCL3L1	up	down	1.17957e-27	8.2446e-26	13.4831
4060	Cytokine-cytokine receptor interaction	CXCL13	up	down	1.17957e-27	8.2446e-26	13.4831
4060	Cytokine-cytokine receptor interaction	CCR7	up	down	1.17957e-27	8.2446e-26	13.4831
4060	Cytokine-cytokine receptor interaction	IL1A	up	down	1.17957e-27	8.2446e-26	13.4831
4060	Cytokine-cytokine receptor interaction	IL23A	up	down	1.17957e-27	8.2446e-26	13.4831
4060	Cytokine-cytokine receptor interaction	IL1R2	up	down	1.17957e-27	8.2446e-26	13.4831
4062	Chemokine signaling pathway	CXCR2	down	up	8.80106e-09	1.53787e-07	7.81374
4062	Chemokine signaling pathway	CXCL5	up	down	8.80106e-09	1.53787e-07	7.81374
4062	Chemokine signaling pathway	CCL5	up	down	8.80106e-09	1.53787e-07	7.81374
4062	Chemokine signaling pathway	CXCL11	up	down	8.80106e-09	1.53787e-07	7.81374
4062	Chemokine signaling pathway	NCF1	up	down	8.80106e-09	1.53787e-07	7.81374
4062	Chemokine signaling pathway	CXCL14	up	down	8.80106e-09	1.53787e-07	7.81374
4062	Chemokine signaling pathway	CCL4L1	up	down	8.80106e-09	1.53787e-07	7.81374
4062	Chemokine signaling pathway	CCL19	up	down	8.80106e-09	1.53787e-07	7.81374
4062	Chemokine signaling pathway	CXCL10	up	down	8.80106e-09	1.53787e-07	7.81374
4062	Chemokine signaling pathway	CXCR4	up	down	8.80106e-09	1.53787e-07	7.81374
4062	Chemokine signaling pathway	CCL22	up	down	8.80106e-09	1.53787e-07	7.81374
4062	Chemokine signaling pathway	CCL3L1	up	down	8.80106e-09	1.53787e-07	7.81374
4062	Chemokine signaling pathway	CXCL13	up	down	8.80106e-09	1.53787e-07	7.81374
4062	Chemokine signaling pathway	CCR7	up	down	8.80106e-09	1.53787e-07	7.81374
4623	Cytosolic DNA-sensing pathway	IL6	up	down	1.16376e-07	1.62682e-06	15.0693
4623	Cytosolic DNA-sensing pathway	CASP1	up	down	1.16376e-07	1.62682e-06	15.0693
4623	Cytosolic DNA-sensing pathway	DDX58	up	down	1.16376e-07	1.62682e-06	15.0693
4623	Cytosolic DNA-sensing pathway	CCL5	up	down	1.16376e-07	1.62682e-06	15.0693
4623	Cytosolic DNA-sensing pathway	IL33	up	down	1.16376e-07	1.62682e-06	15.0693
4623	Cytosolic DNA-sensing pathway	AIM2	up	down	1.16376e-07	1.62682e-06	15.0693
4623	Cytosolic DNA-sensing pathway	CCL4L1	up	down	1.16376e-07	1.62682e-06	15.0693
4623	Cytosolic DNA-sensing pathway	CXCL10	up	down	1.16376e-07	1.62682e-06	15.0693
4630	Jak-STAT signaling pathway	CISH	up	down	6.20933e-07	5.88989e-06	7.48606
4630	Jak-STAT signaling pathway	IL15	up	down	6.20933e-07	5.88989e-06	7.48606
4630	Jak-STAT signaling pathway	LIF	up	down	6.20933e-07	5.88989e-06	7.48606
4630	Jak-STAT signaling pathway	IL6	up	down	6.20933e-07	5.88989e-06	7.48606
4630	Jak-STAT signaling pathway	CRLF2	up	down	6.20933e-07	5.88989e-06	7.48606
4630	Jak-STAT signaling pathway	CSF2	up	down	6.20933e-07	5.88989e-06	7.48606
4630	Jak-STAT signaling pathway	IL12B	up	down	6.20933e-07	5.88989e-06	7.48606
4630	Jak-STAT signaling pathway	SPRY1	up	down	6.20933e-07	5.88989e-06	7.48606
4630	Jak-STAT signaling pathway	STAT4	up	down	6.20933e-07	5.88989e-06	7.48606
4630	Jak-STAT signaling pathway	SOCS3	up	down	6.20933e-07	5.88989e-06	7.48606
4630	Jak-STAT signaling pathway	IL23A	up	down	6.20933e-07	5.88989e-06	7.48606
4145	Phagosome	CD36	down	up	8.01971e-07	6.8205e-06	7.29773
4145	Phagosome	FCGR2A	up	down	8.01971e-07	6.8205e-06	7.29773
4145	Phagosome	ITGB3	up	down	8.01971e-07	6.8205e-06	7.29773
4145	Phagosome	ATP6V0D2	up	down	8.01971e-07	6.8205e-06	7.29773
4145	Phagosome	FCAR	up	down	8.01971e-07	6.8205e-06	7.29773
4145	Phagosome	HLA-DQA1	up	down	8.01971e-07	6.8205e-06	7.29773
4145	Phagosome	HLA-DPB1	up	down	8.01971e-07	6.8205e-06	7.29773
4145	Phagosome	NCF2	up	down	8.01971e-07	6.8205e-06	7.29773
4145	Phagosome	HLA-DPA1	up	down	8.01971e-07	6.8205e-06	7.29773
4145	Phagosome	NCF1	up	down	8.01971e-07	6.8205e-06	7.29773
4145	Phagosome	HLA-DRA	up	down	8.01971e-07	6.8205e-06	7.29773
5330	Allograft rejection	HLA-DQA1	up	down	4.09127e-06	2.58848e-05	15.8228
5330	Allograft rejection	IL12B	up	down	4.09127e-06	2.58848e-05	15.8228
5330	Allograft rejection	HLA-DPB1	up	down	4.09127e-06	2.58848e-05	15.8228
5330	Allograft rejection	HLA-DPA1	up	down	4.09127e-06	2.58848e-05	15.8228
5330	Allograft rejection	CD40	up	down	4.09127e-06	2.58848e-05	15.8228
5330	Allograft rejection	HLA-DRA	up	down	4.09127e-06	2.58848e-05	15.8228
4620	Toll-like receptor signaling pathway	FOS	up	down	0.000111439	0.000406903	7.2392
4620	Toll-like receptor signaling pathway	IL6	up	down	0.000111439	0.000406903	7.2392
4620	Toll-like receptor signaling pathway	CCL5	up	down	0.000111439	0.000406903	7.2392
4620	Toll-like receptor signaling pathway	IL12B	up	down	0.000111439	0.000406903	7.2392
4620	Toll-like receptor signaling pathway	CXCL11	up	down	0.000111439	0.000406903	7.2392
4620	Toll-like receptor signaling pathway	CD40	up	down	0.000111439	0.000406903	7.2392
4620	Toll-like receptor signaling pathway	CXCL10	up	down	0.000111439	0.000406903	7.2392
230	Purine metabolism	POLR1B	down	up	0.000324221	0.000928317	5.24151
230	Purine metabolism	AK1	down	up	0.000324221	0.000928317	5.24151
230	Purine metabolism	ENTPD1	up	down	0.000324221	0.000928317	5.24151
230	Purine metabolism	NT5E	up	down	0.000324221	0.000928317	5.24151
230	Purine metabolism	PDE4A	up	down	0.000324221	0.000928317	5.24151
230	Purine metabolism	PNPT1	up	down	0.000324221	0.000928317	5.24151
230	Purine metabolism	PDE4D	up	down	0.000324221	0.000928317	5.24151
230	Purine metabolism	PDE4B	up	down	0.000324221	0.000928317	5.24151
4010	MAPK signaling pathway	CACNB4	down	up	0.000521572	0.00140212	3.95077
4010	MAPK signaling pathway	FOS	up	down	0.000521572	0.00140212	3.95077
4010	MAPK signaling pathway	DUSP2	up	down	0.000521572	0.00140212	3.95077
4010	MAPK signaling pathway	BDNF	up	down	0.000521572	0.00140212	3.95077
4010	MAPK signaling pathway	NR4A1	up	down	0.000521572	0.00140212	3.95077
4010	MAPK signaling pathway	CACNA1E	up	down	0.000521572	0.00140212	3.95077
4010	MAPK signaling pathway	CACNA2D3	up	down	0.000521572	0.00140212	3.95077
4010	MAPK signaling pathway	DUSP1	up	down	0.000521572	0.00140212	3.95077
4010	MAPK signaling pathway	IL1A	up	down	0.000521572	0.00140212	3.95077
4010	MAPK signaling pathway	IL1R2	up	down	0.000521572	0.00140212	3.95077
4612	Antigen processing and presentation	CTSB	up	down	0.00189518	0.00469436	6.67629
4612	Antigen processing and presentation	HLA-DQA1	up	down	0.00189518	0.00469436	6.67629
4612	Antigen processing and presentation	HLA-DPB1	up	down	0.00189518	0.00469436	6.67629
4612	Antigen processing and presentation	HLA-DPA1	up	down	0.00189518	0.00469436	6.67629
4612	Antigen processing and presentation	HLA-DRA	up	down	0.00189518	0.00469436	6.67629
330	Arginine and proline metabolism	ARG2	down	up	0.00346355	0.00796286	7.81374
330	Arginine and proline metabolism	AGMAT	down	up	0.00346355	0.00796286	7.81374
330	Arginine and proline metabolism	ADC	up	down	0.00346355	0.00796286	7.81374
330	Arginine and proline metabolism	SAT1	up	down	0.00346355	0.00796286	7.81374
1100	Metabolic pathways	MGAT4A	down	up	0.00533082	0.0112902	1.97609
1100	Metabolic pathways	CES1	down	up	0.00533082	0.0112902	1.97609
1100	Metabolic pathways	SCLY	down	up	0.00533082	0.0112902	1.97609
1100	Metabolic pathways	POLR1B	down	up	0.00533082	0.0112902	1.97609
1100	Metabolic pathways	AK1	down	up	0.00533082	0.0112902	1.97609
1100	Metabolic pathways	ARG2	down	up	0.00533082	0.0112902	1.97609
1100	Metabolic pathways	AGMAT	down	up	0.00533082	0.0112902	1.97609
1100	Metabolic pathways	DCT	up	down	0.00533082	0.0112902	1.97609
1100	Metabolic pathways	ADC	up	down	0.00533082	0.0112902	1.97609
1100	Metabolic pathways	IDO2	up	down	0.00533082	0.0112902	1.97609
1100	Metabolic pathways	AGPAT4	up	down	0.00533082	0.0112902	1.97609
1100	Metabolic pathways	KYNU	up	down	0.00533082	0.0112902	1.97609
1100	Metabolic pathways	LPCAT1	up	down	0.00533082	0.0112902	1.97609
1100	Metabolic pathways	ST3GAL2	up	down	0.00533082	0.0112902	1.97609
1100	Metabolic pathways	ATP6V0D2	up	down	0.00533082	0.0112902	1.97609
1100	Metabolic pathways	NT5E	up	down	0.00533082	0.0112902	1.97609
1100	Metabolic pathways	SDS	up	down	0.00533082	0.0112902	1.97609
1100	Metabolic pathways	ACSL6	up	down	0.00533082	0.0112902	1.97609
1100	Metabolic pathways	SAT1	up	down	0.00533082	0.0112902	1.97609
1100	Metabolic pathways	ALDOC	up	down	0.00533082	0.0112902	1.97609
1100	Metabolic pathways	IDO1	up	down	0.00533082	0.0112902	1.97609
4144	Endocytosis	CXCR2	down	up	0.00717789	0.0141029	3.60194
4144	Endocytosis	DNM3	up	down	0.00717789	0.0141029	3.60194
4144	Endocytosis	CAV1	up	down	0.00717789	0.0141029	3.60194
4144	Endocytosis	MDM2	up	down	0.00717789	0.0141029	3.60194
4144	Endocytosis	FLT1	up	down	0.00717789	0.0141029	3.60194
4144	Endocytosis	MET	up	down	0.00717789	0.0141029	3.60194
4144	Endocytosis	CXCR4	up	down	0.00717789	0.0141029	3.60194
