# Supplementary material for: Caspase-1 cleaves PPARγ for potentiating the pro-tumor action of TAMs
Source: Nat Commun. 2017 Oct 3;8:766. doi: 10.1038/s41467-017-00523-6 (PMC5626701; doi:10.1038/s41467-017-00523-6)
Supplement: Supplementary file 4 — Supplementary Data 3 [file 41467_2017_523_MOESM4_ESM.xls]

## Sheet: Sheet1
Gene Ontology analysis of the differentially expressed genes associated with metabolism in TAM-like cells
genes upregulated
go_id	go_name	gene_symbol	pvalue	FDR	enrichment
GO:0006006	glucose metabolic process	GBE1	2.45984e-10	4.85837e-09	5.30338
GO:0006006	glucose metabolic process	PFKFB2	2.45984e-10	4.85837e-09	5.30338
GO:0006006	glucose metabolic process	TNF	2.45984e-10	4.85837e-09	5.30338
GO:0006006	glucose metabolic process	GPI	2.45984e-10	4.85837e-09	5.30338
GO:0006006	glucose metabolic process	GYS1	2.45984e-10	4.85837e-09	5.30338
GO:0006006	glucose metabolic process	TPI1	2.45984e-10	4.85837e-09	5.30338
GO:0006006	glucose metabolic process	PFKFB4	2.45984e-10	4.85837e-09	5.30338
GO:0006006	glucose metabolic process	ENO2	2.45984e-10	4.85837e-09	5.30338
GO:0006006	glucose metabolic process	PDK1	2.45984e-10	4.85837e-09	5.30338
GO:0006006	glucose metabolic process	SLC25A11	2.45984e-10	4.85837e-09	5.30338
GO:0006006	glucose metabolic process	PFKM	2.45984e-10	4.85837e-09	5.30338
GO:0006006	glucose metabolic process	ALDOC	2.45984e-10	4.85837e-09	5.30338
GO:0006006	glucose metabolic process	MAPK14	2.45984e-10	4.85837e-09	5.30338
GO:0006006	glucose metabolic process	IGFBP5	2.45984e-10	4.85837e-09	5.30338
GO:0006006	glucose metabolic process	PGM1	2.45984e-10	4.85837e-09	5.30338
GO:0006006	glucose metabolic process	ENO1	2.45984e-10	4.85837e-09	5.30338
GO:0006006	glucose metabolic process	PCK2	2.45984e-10	4.85837e-09	5.30338
GO:0006006	glucose metabolic process	IGF2	2.45984e-10	4.85837e-09	5.30338
GO:0006006	glucose metabolic process	PPARD	2.45984e-10	4.85837e-09	5.30338
GO:0006006	glucose metabolic process	GYG2	2.45984e-10	4.85837e-09	5.30338
GO:0006006	glucose metabolic process	ALDOA	2.45984e-10	4.85837e-09	5.30338
GO:0006006	glucose metabolic process	AKR1A1	2.45984e-10	4.85837e-09	5.30338
GO:0005975	carbohydrate metabolic process	PFKFB4	3.40562e-09	5.02393e-08	3.40324
GO:0005975	carbohydrate metabolic process	MANBA	3.40562e-09	5.02393e-08	3.40324
GO:0005975	carbohydrate metabolic process	TPI1	3.40562e-09	5.02393e-08	3.40324
GO:0005975	carbohydrate metabolic process	FGGY	3.40562e-09	5.02393e-08	3.40324
GO:0005975	carbohydrate metabolic process	PGM1	3.40562e-09	5.02393e-08	3.40324
GO:0005975	carbohydrate metabolic process	GBE1	3.40562e-09	5.02393e-08	3.40324
GO:0005975	carbohydrate metabolic process	SLC2A1	3.40562e-09	5.02393e-08	3.40324
GO:0005975	carbohydrate metabolic process	NUPL1	3.40562e-09	5.02393e-08	3.40324
GO:0005975	carbohydrate metabolic process	GPI	3.40562e-09	5.02393e-08	3.40324
GO:0005975	carbohydrate metabolic process	NPL	3.40562e-09	5.02393e-08	3.40324
GO:0005975	carbohydrate metabolic process	KL	3.40562e-09	5.02393e-08	3.40324
GO:0005975	carbohydrate metabolic process	GYS1	3.40562e-09	5.02393e-08	3.40324
GO:0005975	carbohydrate metabolic process	PGM2L1	3.40562e-09	5.02393e-08	3.40324
GO:0005975	carbohydrate metabolic process	ALDOA	3.40562e-09	5.02393e-08	3.40324
GO:0005975	carbohydrate metabolic process	B4GALT1	3.40562e-09	5.02393e-08	3.40324
GO:0005975	carbohydrate metabolic process	PCK2	3.40562e-09	5.02393e-08	3.40324
GO:0005975	carbohydrate metabolic process	CHI3L2	3.40562e-09	5.02393e-08	3.40324
GO:0005975	carbohydrate metabolic process	ME1	3.40562e-09	5.02393e-08	3.40324
GO:0005975	carbohydrate metabolic process	HK2	3.40562e-09	5.02393e-08	3.40324
GO:0005975	carbohydrate metabolic process	SLC25A11	3.40562e-09	5.02393e-08	3.40324
GO:0005975	carbohydrate metabolic process	GK	3.40562e-09	5.02393e-08	3.40324
GO:0005975	carbohydrate metabolic process	PFKFB2	3.40562e-09	5.02393e-08	3.40324
GO:0005975	carbohydrate metabolic process	PFKM	3.40562e-09	5.02393e-08	3.40324
GO:0005975	carbohydrate metabolic process	ALDH2	3.40562e-09	5.02393e-08	3.40324
GO:0005975	carbohydrate metabolic process	SLC2A5	3.40562e-09	5.02393e-08	3.40324
GO:0005975	carbohydrate metabolic process	GYG2	3.40562e-09	5.02393e-08	3.40324
GO:0005975	carbohydrate metabolic process	MGAT4C	3.40562e-09	5.02393e-08	3.40324
GO:0005975	carbohydrate metabolic process	ENO2	3.40562e-09	5.02393e-08	3.40324
GO:0005975	carbohydrate metabolic process	SLC3A2	3.40562e-09	5.02393e-08	3.40324
GO:0005975	carbohydrate metabolic process	ALDOC	3.40562e-09	5.02393e-08	3.40324
GO:0005975	carbohydrate metabolic process	ENO1	3.40562e-09	5.02393e-08	3.40324
GO:0005975	carbohydrate metabolic process	TFF1	3.40562e-09	5.02393e-08	3.40324
GO:0044255	cellular lipid metabolic process	RXRA	1.5472e-06	1.14226e-05	3.5903
GO:0044255	cellular lipid metabolic process	ACSL6	1.5472e-06	1.14226e-05	3.5903
GO:0044255	cellular lipid metabolic process	STAR	1.5472e-06	1.14226e-05	3.5903
GO:0044255	cellular lipid metabolic process	LPCAT1	1.5472e-06	1.14226e-05	3.5903
GO:0044255	cellular lipid metabolic process	ACSL1	1.5472e-06	1.14226e-05	3.5903
GO:0044255	cellular lipid metabolic process	CTGF	1.5472e-06	1.14226e-05	3.5903
GO:0044255	cellular lipid metabolic process	GPD2	1.5472e-06	1.14226e-05	3.5903
GO:0044255	cellular lipid metabolic process	G0S2	1.5472e-06	1.14226e-05	3.5903
GO:0044255	cellular lipid metabolic process	GK	1.5472e-06	1.14226e-05	3.5903
GO:0044255	cellular lipid metabolic process	AGPAT4	1.5472e-06	1.14226e-05	3.5903
GO:0044255	cellular lipid metabolic process	ME1	1.5472e-06	1.14226e-05	3.5903
GO:0044255	cellular lipid metabolic process	PRKAB2	1.5472e-06	1.14226e-05	3.5903
GO:0044255	cellular lipid metabolic process	NR1H3	1.5472e-06	1.14226e-05	3.5903
GO:0044255	cellular lipid metabolic process	ANKRD1	1.5472e-06	1.14226e-05	3.5903
GO:0044255	cellular lipid metabolic process	RGL1	1.5472e-06	1.14226e-05	3.5903
GO:0044255	cellular lipid metabolic process	FADS1	1.5472e-06	1.14226e-05	3.5903
GO:0044255	cellular lipid metabolic process	PRIC285	1.5472e-06	1.14226e-05	3.5903
GO:0044255	cellular lipid metabolic process	ANGPTL4	1.5472e-06	1.14226e-05	3.5903
GO:0044255	cellular lipid metabolic process	ACSL4	1.5472e-06	1.14226e-05	3.5903
GO:0044255	cellular lipid metabolic process	PHYH	1.5472e-06	1.14226e-05	3.5903
GO:0006641	triglyceride metabolic process	APOE	0.000131348	0.000522128	6.56226
GO:0006641	triglyceride metabolic process	INSIG2	0.000131348	0.000522128	6.56226
GO:0006641	triglyceride metabolic process	APOC1	0.000131348	0.000522128	6.56226
GO:0006641	triglyceride metabolic process	CAV1	0.000131348	0.000522128	6.56226
GO:0006641	triglyceride metabolic process	SLC22A4	0.000131348	0.000522128	6.56226
GO:0006641	triglyceride metabolic process	GK	0.000131348	0.000522128	6.56226
GO:0006641	triglyceride metabolic process	INSIG1	0.000131348	0.000522128	6.56226
genes downregulated
go_id	go_name	gene_symbol	pvalue	FDR	enrichment
GO:0005975	carbohydrate metabolic process	HEXA	2.73951e-07	6.32747e-06	2.94683
GO:0005975	carbohydrate metabolic process	GALNT7	2.73951e-07	6.32747e-06	2.94683
GO:0005975	carbohydrate metabolic process	GYG1	2.73951e-07	6.32747e-06	2.94683
GO:0005975	carbohydrate metabolic process	PGM2	2.73951e-07	6.32747e-06	2.94683
GO:0005975	carbohydrate metabolic process	B4GALT3	2.73951e-07	6.32747e-06	2.94683
GO:0005975	carbohydrate metabolic process	NUP210	2.73951e-07	6.32747e-06	2.94683
GO:0005975	carbohydrate metabolic process	PYGB	2.73951e-07	6.32747e-06	2.94683
GO:0005975	carbohydrate metabolic process	GALNT3	2.73951e-07	6.32747e-06	2.94683
GO:0005975	carbohydrate metabolic process	PYGL	2.73951e-07	6.32747e-06	2.94683
GO:0005975	carbohydrate metabolic process	GBA	2.73951e-07	6.32747e-06	2.94683
GO:0005975	carbohydrate metabolic process	IDH2	2.73951e-07	6.32747e-06	2.94683
GO:0005975	carbohydrate metabolic process	HPSE	2.73951e-07	6.32747e-06	2.94683
GO:0005975	carbohydrate metabolic process	RANBP2	2.73951e-07	6.32747e-06	2.94683
GO:0005975	carbohydrate metabolic process	MAN2A2	2.73951e-07	6.32747e-06	2.94683
GO:0005975	carbohydrate metabolic process	MGAT4A	2.73951e-07	6.32747e-06	2.94683
GO:0005975	carbohydrate metabolic process	NUP98	2.73951e-07	6.32747e-06	2.94683
GO:0005975	carbohydrate metabolic process	PGLS	2.73951e-07	6.32747e-06	2.94683
GO:0005975	carbohydrate metabolic process	AMY1A	2.73951e-07	6.32747e-06	2.94683
GO:0005975	carbohydrate metabolic process	CNOT7	2.73951e-07	6.32747e-06	2.94683
GO:0005975	carbohydrate metabolic process	GBGT1	2.73951e-07	6.32747e-06	2.94683
GO:0005975	carbohydrate metabolic process	DPM3	2.73951e-07	6.32747e-06	2.94683
GO:0005975	carbohydrate metabolic process	PRKACB	2.73951e-07	6.32747e-06	2.94683
GO:0005975	carbohydrate metabolic process	PRPS1	2.73951e-07	6.32747e-06	2.94683
GO:0005975	carbohydrate metabolic process	B4GALT6	2.73951e-07	6.32747e-06	2.94683
GO:0005975	carbohydrate metabolic process	GANAB	2.73951e-07	6.32747e-06	2.94683
GO:0005975	carbohydrate metabolic process	ST8SIA5	2.73951e-07	6.32747e-06	2.94683
GO:0005975	carbohydrate metabolic process	HAS3	2.73951e-07	6.32747e-06	2.94683
GO:0005975	carbohydrate metabolic process	NAGPA	2.73951e-07	6.32747e-06	2.94683
GO:0005975	carbohydrate metabolic process	ST3GAL5	2.73951e-07	6.32747e-06	2.94683
GO:0005975	carbohydrate metabolic process	GALNT4	2.73951e-07	6.32747e-06	2.94683
GO:0006629	lipid metabolic process	SC5DL	3.41154e-06	6.34691e-05	3.00041
GO:0006629	lipid metabolic process	PPARG	3.41154e-06	6.34691e-05	3.00041
GO:0006629	lipid metabolic process	LRP10	3.41154e-06	6.34691e-05	3.00041
GO:0006629	lipid metabolic process	SCARB1	3.41154e-06	6.34691e-05	3.00041
GO:0006629	lipid metabolic process	FABP4	3.41154e-06	6.34691e-05	3.00041
GO:0006629	lipid metabolic process	LPL	3.41154e-06	6.34691e-05	3.00041
GO:0006629	lipid metabolic process	SRD5A3	3.41154e-06	6.34691e-05	3.00041
GO:0006629	lipid metabolic process	GDPD1	3.41154e-06	6.34691e-05	3.00041
GO:0006629	lipid metabolic process	PTGS1	3.41154e-06	6.34691e-05	3.00041
GO:0006629	lipid metabolic process	PPP1CA	3.41154e-06	6.34691e-05	3.00041
GO:0006629	lipid metabolic process	ABCB4	3.41154e-06	6.34691e-05	3.00041
GO:0006629	lipid metabolic process	ABHD5	3.41154e-06	6.34691e-05	3.00041
GO:0006629	lipid metabolic process	LIPA	3.41154e-06	6.34691e-05	3.00041
GO:0006629	lipid metabolic process	CD36	3.41154e-06	6.34691e-05	3.00041
GO:0006629	lipid metabolic process	ZNF202	3.41154e-06	6.34691e-05	3.00041
GO:0006629	lipid metabolic process	PRKACB	3.41154e-06	6.34691e-05	3.00041
GO:0006629	lipid metabolic process	LPIN2	3.41154e-06	6.34691e-05	3.00041
GO:0006629	lipid metabolic process	GDPD5	3.41154e-06	6.34691e-05	3.00041
GO:0006629	lipid metabolic process	FABP5	3.41154e-06	6.34691e-05	3.00041
GO:0006629	lipid metabolic process	TPP1	3.41154e-06	6.34691e-05	3.00041
GO:0006629	lipid metabolic process	DAGLB	3.41154e-06	6.34691e-05	3.00041
GO:0006629	lipid metabolic process	SLC27A4	3.41154e-06	6.34691e-05	3.00041
GO:0006629	lipid metabolic process	PLA2G15	3.41154e-06	6.34691e-05	3.00041
GO:0006629	lipid metabolic process	ACAD8	3.41154e-06	6.34691e-05	3.00041
GO:0044255	cellular lipid metabolic process	CREBBP	5.19306e-06	9.22402e-05	3.31605
GO:0044255	cellular lipid metabolic process	PCCA	5.19306e-06	9.22402e-05	3.31605
GO:0044255	cellular lipid metabolic process	CHD9	5.19306e-06	9.22402e-05	3.31605
GO:0044255	cellular lipid metabolic process	GLIPR1	5.19306e-06	9.22402e-05	3.31605
GO:0044255	cellular lipid metabolic process	CPT1A	5.19306e-06	9.22402e-05	3.31605
GO:0044255	cellular lipid metabolic process	SLC25A20	5.19306e-06	9.22402e-05	3.31605
GO:0044255	cellular lipid metabolic process	ACADM	5.19306e-06	9.22402e-05	3.31605
GO:0044255	cellular lipid metabolic process	FAR2	5.19306e-06	9.22402e-05	3.31605
GO:0044255	cellular lipid metabolic process	GPD1L	5.19306e-06	9.22402e-05	3.31605
GO:0044255	cellular lipid metabolic process	LPIN1	5.19306e-06	9.22402e-05	3.31605
GO:0044255	cellular lipid metabolic process	TBL1X	5.19306e-06	9.22402e-05	3.31605
GO:0044255	cellular lipid metabolic process	FDFT1	5.19306e-06	9.22402e-05	3.31605
GO:0044255	cellular lipid metabolic process	HMGCR	5.19306e-06	9.22402e-05	3.31605
GO:0044255	cellular lipid metabolic process	FHL2	5.19306e-06	9.22402e-05	3.31605
GO:0044255	cellular lipid metabolic process	LPIN2	5.19306e-06	9.22402e-05	3.31605
GO:0044255	cellular lipid metabolic process	CD36	5.19306e-06	9.22402e-05	3.31605
GO:0044255	cellular lipid metabolic process	ACACA	5.19306e-06	9.22402e-05	3.31605
GO:0044255	cellular lipid metabolic process	ABCB4	5.19306e-06	9.22402e-05	3.31605
GO:0044255	cellular lipid metabolic process	TNFRSF21	5.19306e-06	9.22402e-05	3.31605
GO:0044255	cellular lipid metabolic process	TBL1XR1	5.19306e-06	9.22402e-05	3.31605
GO:0006687	glycosphingolipid metabolic process	STS	1.4274e-05	0.0002176	6.37586
GO:0006687	glycosphingolipid metabolic process	SMPD2	1.4274e-05	0.0002176	6.37586
GO:0006687	glycosphingolipid metabolic process	CTSA	1.4274e-05	0.0002176	6.37586
GO:0006687	glycosphingolipid metabolic process	HEXA	1.4274e-05	0.0002176	6.37586
GO:0006687	glycosphingolipid metabolic process	UGCG	1.4274e-05	0.0002176	6.37586
GO:0006687	glycosphingolipid metabolic process	KIT	1.4274e-05	0.0002176	6.37586
GO:0006687	glycosphingolipid metabolic process	SMPD1	1.4274e-05	0.0002176	6.37586
GO:0006687	glycosphingolipid metabolic process	MAP7	1.4274e-05	0.0002176	6.37586
GO:0006687	glycosphingolipid metabolic process	GBA	1.4274e-05	0.0002176	6.37586
GO:0006684	sphingomyelin metabolic process	CLN3	0.00060513	0.00374358	17.5336
GO:0006684	sphingomyelin metabolic process	SMPD1	0.00060513	0.00374358	17.5336
GO:0006684	sphingomyelin metabolic process	SMPD2	0.00060513	0.00374358	17.5336
