# Supplementary material for: Caspase-1 cleaves PPARγ for potentiating the pro-tumor action of TAMs
Source: Nat Commun. 2017 Oct 3;8:766. doi: 10.1038/s41467-017-00523-6 (PMC5626701; doi:10.1038/s41467-017-00523-6)
Supplement: Supplementary file 5 — Supplementary Data 4 [file 41467_2017_523_MOESM5_ESM.xls]

## Sheet: Sheet1
Pathway analysis of the differentially expressed genes associated with metabolism in TAM-like cells
genes upregulated
path_id	path_name	gene_name	pvalue	FDR	enrichment
10	Glycolysis / Gluconeogenesis	ALDH7A1	5.33454e-09	1.30311e-08	6.3279
10	Glycolysis / Gluconeogenesis	ALDH3B1	5.33454e-09	1.30311e-08	6.3279
10	Glycolysis / Gluconeogenesis	AKR1A1	5.33454e-09	1.30311e-08	6.3279
10	Glycolysis / Gluconeogenesis	ALDOA	5.33454e-09	1.30311e-08	6.3279
10	Glycolysis / Gluconeogenesis	ALDOC	5.33454e-09	1.30311e-08	6.3279
10	Glycolysis / Gluconeogenesis	HK2	5.33454e-09	1.30311e-08	6.3279
10	Glycolysis / Gluconeogenesis	ALDH2	5.33454e-09	1.30311e-08	6.3279
10	Glycolysis / Gluconeogenesis	ENO2	5.33454e-09	1.30311e-08	6.3279
10	Glycolysis / Gluconeogenesis	ENO1	5.33454e-09	1.30311e-08	6.3279
10	Glycolysis / Gluconeogenesis	ACSS2	5.33454e-09	1.30311e-08	6.3279
10	Glycolysis / Gluconeogenesis	PCK2	5.33454e-09	1.30311e-08	6.3279
10	Glycolysis / Gluconeogenesis	GPI	5.33454e-09	1.30311e-08	6.3279
10	Glycolysis / Gluconeogenesis	PGM1	5.33454e-09	1.30311e-08	6.3279
10	Glycolysis / Gluconeogenesis	LDHA	5.33454e-09	1.30311e-08	6.3279
10	Glycolysis / Gluconeogenesis	PFKM	5.33454e-09	1.30311e-08	6.3279
10	Glycolysis / Gluconeogenesis	TPI1	5.33454e-09	1.30311e-08	6.3279
561	Glycerolipid metabolism	AKR1A1	5.17051e-06	8.14258e-06	5.68219
561	Glycerolipid metabolism	ALDH7A1	5.17051e-06	8.14258e-06	5.68219
561	Glycerolipid metabolism	PPAP2A	5.17051e-06	8.14258e-06	5.68219
561	Glycerolipid metabolism	DGKA	5.17051e-06	8.14258e-06	5.68219
561	Glycerolipid metabolism	GK	5.17051e-06	8.14258e-06	5.68219
561	Glycerolipid metabolism	MBOAT2	5.17051e-06	8.14258e-06	5.68219
561	Glycerolipid metabolism	ALDH2	5.17051e-06	8.14258e-06	5.68219
561	Glycerolipid metabolism	MGLL	5.17051e-06	8.14258e-06	5.68219
561	Glycerolipid metabolism	LIPG	5.17051e-06	8.14258e-06	5.68219
561	Glycerolipid metabolism	GLA	5.17051e-06	8.14258e-06	5.68219
500	Starch and sucrose metabolism	PGM2L1	0.000423061	0.000463594	4.29819
500	Starch and sucrose metabolism	GYS1	0.000423061	0.000463594	4.29819
500	Starch and sucrose metabolism	UXS1	0.000423061	0.000463594	4.29819
500	Starch and sucrose metabolism	HK2	0.000423061	0.000463594	4.29819
500	Starch and sucrose metabolism	GBE1	0.000423061	0.000463594	4.29819
500	Starch and sucrose metabolism	GBA3	0.000423061	0.000463594	4.29819
500	Starch and sucrose metabolism	GPI	0.000423061	0.000463594	4.29819
500	Starch and sucrose metabolism	PGM1	0.000423061	0.000463594	4.29819
500	Starch and sucrose metabolism	ENPP1	0.000423061	0.000463594	4.29819
51	Fructose and mannose metabolism	ALDOA	0.000624717	0.000647579	5.21121
51	Fructose and mannose metabolism	ALDOC	0.000624717	0.000647579	5.21121
51	Fructose and mannose metabolism	HK2	0.000624717	0.000647579	5.21121
51	Fructose and mannose metabolism	PFKM	0.000624717	0.000647579	5.21121
51	Fructose and mannose metabolism	PFKFB4	0.000624717	0.000647579	5.21121
51	Fructose and mannose metabolism	PFKFB2	0.000624717	0.000647579	5.21121
51	Fructose and mannose metabolism	TPI1	0.000624717	0.000647579	5.21121
520	Amino sugar and nucleotide sugar metabolism	NPL	0.000682734	0.000696899	4.49984
520	Amino sugar and nucleotide sugar metabolism	CHIT1	0.000682734	0.000696899	4.49984
520	Amino sugar and nucleotide sugar metabolism	UXS1	0.000682734	0.000696899	4.49984
520	Amino sugar and nucleotide sugar metabolism	HK2	0.000682734	0.000696899	4.49984
520	Amino sugar and nucleotide sugar metabolism	GFPT1	0.000682734	0.000696899	4.49984
520	Amino sugar and nucleotide sugar metabolism	GPI	0.000682734	0.000696899	4.49984
520	Amino sugar and nucleotide sugar metabolism	GFPT2	0.000682734	0.000696899	4.49984
520	Amino sugar and nucleotide sugar metabolism	PGM1	0.000682734	0.000696899	4.49984
620	Pyruvate metabolism	ALDH7A1	0.00176114	0.00158021	4.42953
620	Pyruvate metabolism	ACYP1	0.00176114	0.00158021	4.42953
620	Pyruvate metabolism	ME1	0.00176114	0.00158021	4.42953
620	Pyruvate metabolism	ALDH2	0.00176114	0.00158021	4.42953
620	Pyruvate metabolism	ACSS2	0.00176114	0.00158021	4.42953
620	Pyruvate metabolism	PCK2	0.00176114	0.00158021	4.42953
620	Pyruvate metabolism	LDHA	0.00176114	0.00158021	4.42953
250	Alanine, aspartate and glutamate metabolism	DDO	0.0028229	0.0024238	4.74592
250	Alanine, aspartate and glutamate metabolism	GLUL	0.0028229	0.0024238	4.74592
250	Alanine, aspartate and glutamate metabolism	ADSSL1	0.0028229	0.0024238	4.74592
250	Alanine, aspartate and glutamate metabolism	GFPT1	0.0028229	0.0024238	4.74592
250	Alanine, aspartate and glutamate metabolism	GFPT2	0.0028229	0.0024238	4.74592
250	Alanine, aspartate and glutamate metabolism	IL4I1	0.0028229	0.0024238	4.74592
590	Arachidonic acid metabolism	LTA4H	0.00386098	0.00318116	3.49125
590	Arachidonic acid metabolism	ALOX5	0.00386098	0.00318116	3.49125
590	Arachidonic acid metabolism	GGT7	0.00386098	0.00318116	3.49125
590	Arachidonic acid metabolism	PTGS2	0.00386098	0.00318116	3.49125
590	Arachidonic acid metabolism	CYP2J2	0.00386098	0.00318116	3.49125
590	Arachidonic acid metabolism	PTGES	0.00386098	0.00318116	3.49125
590	Arachidonic acid metabolism	PTGDS	0.00386098	0.00318116	3.49125
590	Arachidonic acid metabolism	GPX3	0.00386098	0.00318116	3.49125
533	Glycosaminoglycan biosynthesis - keratan sulfate	B4GALT1	0.00467101	0.00373092	6.74976
533	Glycosaminoglycan biosynthesis - keratan sulfate	ST3GAL3	0.00467101	0.00373092	6.74976
533	Glycosaminoglycan biosynthesis - keratan sulfate	ST3GAL2	0.00467101	0.00373092	6.74976
533	Glycosaminoglycan biosynthesis - keratan sulfate	CHST2	0.00467101	0.00373092	6.74976
52	Galactose metabolism	B4GALT1	0.00629101	0.00478505	4.86761
52	Galactose metabolism	HK2	0.00629101	0.00478505	4.86761
52	Galactose metabolism	PGM1	0.00629101	0.00478505	4.86761
52	Galactose metabolism	GLA	0.00629101	0.00478505	4.86761
52	Galactose metabolism	PFKM	0.00629101	0.00478505	4.86761
30	Pentose phosphate pathway	ALDOA	0.00747272	0.00553858	4.68733
30	Pentose phosphate pathway	ALDOC	0.00747272	0.00553858	4.68733
30	Pentose phosphate pathway	GPI	0.00747272	0.00553858	4.68733
30	Pentose phosphate pathway	PGM1	0.00747272	0.00553858	4.68733
30	Pentose phosphate pathway	PFKM	0.00747272	0.00553858	4.68733
564	Glycerophospholipid metabolism	AGPAT4	0.00787593	0.00578695	2.8836
564	Glycerophospholipid metabolism	GPD2	0.00787593	0.00578695	2.8836
564	Glycerophospholipid metabolism	PPAP2A	0.00787593	0.00578695	2.8836
564	Glycerophospholipid metabolism	LPCAT1	0.00787593	0.00578695	2.8836
564	Glycerophospholipid metabolism	DGKA	0.00787593	0.00578695	2.8836
564	Glycerophospholipid metabolism	MBOAT7	0.00787593	0.00578695	2.8836
564	Glycerophospholipid metabolism	PLD1	0.00787593	0.00578695	2.8836
564	Glycerophospholipid metabolism	MBOAT2	0.00787593	0.00578695	2.8836
564	Glycerophospholipid metabolism	PGS1	0.00787593	0.00578695	2.8836
genes downregulated
path_id	path_name	gene_name	pvalue	FDR	enrichment
510	N-Glycan biosynthesis	ALG13	1.46111e-07	7.96751e-07	6.33159
510	N-Glycan biosynthesis	MGAT4A	1.46111e-07	7.96751e-07	6.33159
510	N-Glycan biosynthesis	B4GALT3	1.46111e-07	7.96751e-07	6.33159
510	N-Glycan biosynthesis	DAD1	1.46111e-07	7.96751e-07	6.33159
510	N-Glycan biosynthesis	GANAB	1.46111e-07	7.96751e-07	6.33159
510	N-Glycan biosynthesis	ST6GAL1	1.46111e-07	7.96751e-07	6.33159
510	N-Glycan biosynthesis	MGAT2	1.46111e-07	7.96751e-07	6.33159
510	N-Glycan biosynthesis	MAN1C1	1.46111e-07	7.96751e-07	6.33159
510	N-Glycan biosynthesis	ALG6	1.46111e-07	7.96751e-07	6.33159
510	N-Glycan biosynthesis	MAN1A2	1.46111e-07	7.96751e-07	6.33159
510	N-Glycan biosynthesis	MAN1A1	1.46111e-07	7.96751e-07	6.33159
510	N-Glycan biosynthesis	DPM3	1.46111e-07	7.96751e-07	6.33159
510	N-Glycan biosynthesis	MAN2A2	1.46111e-07	7.96751e-07	6.33159
512	O-Glycan biosynthesis	C1GALT1C1	5.48284e-07	2.33616e-06	7.79272
512	O-Glycan biosynthesis	ST3GAL1	5.48284e-07	2.33616e-06	7.79272
512	O-Glycan biosynthesis	GALNT10	5.48284e-07	2.33616e-06	7.79272
512	O-Glycan biosynthesis	GALNT3	5.48284e-07	2.33616e-06	7.79272
512	O-Glycan biosynthesis	GCNT1	5.48284e-07	2.33616e-06	7.79272
512	O-Glycan biosynthesis	GALNT2	5.48284e-07	2.33616e-06	7.79272
512	O-Glycan biosynthesis	GALNT1	5.48284e-07	2.33616e-06	7.79272
512	O-Glycan biosynthesis	GALNT7	5.48284e-07	2.33616e-06	7.79272
512	O-Glycan biosynthesis	GALNT4	5.48284e-07	2.33616e-06	7.79272
512	O-Glycan biosynthesis	GALNT12	5.48284e-07	2.33616e-06	7.79272
471	D-Glutamine and D-glutamate metabolism	GLUD2	0.00060513	0.00101098	17.5336
471	D-Glutamine and D-glutamate metabolism	GLS	0.00060513	0.00101098	17.5336
471	D-Glutamine and D-glutamate metabolism	GLUD1	0.00060513	0.00101098	17.5336
564	Glycerophospholipid metabolism	LPGAT1	0.00392596	0.00491091	2.95926
564	Glycerophospholipid metabolism	LYPLA2	0.00392596	0.00491091	2.95926
564	Glycerophospholipid metabolism	CRLS1	0.00392596	0.00491091	2.95926
564	Glycerophospholipid metabolism	DGKD	0.00392596	0.00491091	2.95926
564	Glycerophospholipid metabolism	PLA2G15	0.00392596	0.00491091	2.95926
564	Glycerophospholipid metabolism	LCLAT1	0.00392596	0.00491091	2.95926
564	Glycerophospholipid metabolism	DGKG	0.00392596	0.00491091	2.95926
564	Glycerophospholipid metabolism	LPCAT3	0.00392596	0.00491091	2.95926
564	Glycerophospholipid metabolism	GPD1L	0.00392596	0.00491091	2.95926
564	Glycerophospholipid metabolism	PCYT1A	0.00392596	0.00491091	2.95926
604	Glycosphingolipid biosynthesis - ganglio series	ST8SIA5	0.00623511	0.00727862	6.23418
604	Glycosphingolipid biosynthesis - ganglio series	ST3GAL1	0.00623511	0.00727862	6.23418
604	Glycosphingolipid biosynthesis - ganglio series	ST3GAL5	0.00623511	0.00727862	6.23418
604	Glycosphingolipid biosynthesis - ganglio series	HEXA	0.00623511	0.00727862	6.23418
450	Selenoamino acid metabolism	SEPHS1	0.00883721	0.00979325	4.4958
450	Selenoamino acid metabolism	METTL2B	0.00883721	0.00979325	4.4958
450	Selenoamino acid metabolism	MAT2A	0.00883721	0.00979325	4.4958
450	Selenoamino acid metabolism	LCMT2	0.00883721	0.00979325	4.4958
450	Selenoamino acid metabolism	SCLY	0.00883721	0.00979325	4.4958
